# Supplementary material for: Next-generation mapping of the salicylic acid signaling hub and transcriptional cascade
Source: bioRxiv. 2024 Jan 4:2024.01.03.574047. Preprint. [Version 1] doi: 10.1101/2024.01.03.574047 (PMC10802274; doi:10.1101/2024.01.03.574047)
Supplement: Supplement 5 [file media-5.xlsx]

## Sheet: BRM H2O Peak
Supplementary Data 5: BRM reproducible peaks identifed in greenCUT&RUN using MACS2 peak calling
PeakID	Chr	Start	End	Annotation	Detailed Annotation	Distance to TSS	Nearest PromoterID	Gene Name	Gene Alias	Gene Description	Gene Type
peak_1	1	30391265	30391280	promoter-TSS (AT1G80870.1)	promoter-TSS (AT1G80870.1)	-627	AT1G80870.1	AT1G80870	F23A5.23|F23A5_23	Protein kinase superfamily protein	protein-coding
peak_2	1	30310790	30311082	promoter-TSS (AT1G80640.1)	promoter-TSS (AT1G80640.1)	-269	AT1G80630.1	AT1G80630	T21F11.4|T21F11_4	RNI-like superfamily protein	protein-coding
peak_3	1	30238955	30239327	promoter-TSS (AT1G09973.1)	promoter-TSS (AT1G09973.1)	-606	AT1G80420.2	ATXRCC1	T21F11.25|T21F11_25|XRCC1|homolog of X-ray repair cross complementing 1	BRCT domain-containing DNA repair protein	protein-coding
peak_4	1	30190170	30190804	TTS (AT1G80290.2)	TTS (AT1G80290.2)	-1051	AT1G80300.1	NTT1	AATP1|ATNTT1|F5I6.5|F5I6_5|nucleotide transporter 1	nucleotide transporter 1	protein-coding
peak_5	1	30142990	30143184	promoter-TSS (AT1G80130.1)	promoter-TSS (AT1G80130.1)	-390	AT1G80130.1	AT1G80130	F18B13.21|F18B13_21	Tetratricopeptide repeat (TPR)-like superfamily protein	protein-coding
peak_6	1	29965818	29966034	promoter-TSS (AT1G79630.4)	promoter-TSS (AT1G79630.4)	-131	AT1G79630.7	AT1G79630	F20B17.6|F20B17_6	Protein phosphatase 2C family protein	protein-coding
peak_7	1	29965569	29965686	TTS (AT1G79640.2)	TTS (AT1G79640.2)	131	AT1G79630.2	AT1G79630	F20B17.6|F20B17_6	Protein phosphatase 2C family protein	protein-coding
peak_8	1	29814955	29814961	promoter-TSS (AT1G79270.3)	promoter-TSS (AT1G79270.3)	-512	AT1G79270.1	ECT8	evolutionarily conserved C-terminal region 8	evolutionarily conserved C-terminal region 8	protein-coding
peak_9	1	29765562	29766544	TTS (AT1G79120.2)	TTS (AT1G79120.2)	2736	AT1G79120.1	AT1G79120	YUP8H12R.26|YUP8H12R_26	Ubiquitin carboxyl-terminal hydrolase family protein	protein-coding
peak_10	1	29763598	29763810	TTS (AT1G79120.1)	TTS (AT1G79120.1)	4546	AT1G79110.1	BRG2	BOI-related gene 2|YUP8H12R.27|YUP8H12R_27	zinc ion binding protein	protein-coding
peak_11	1	29760819	29760831	TTS (AT1G79110.2)	TTS (AT1G79110.2)	1667	AT1G79110.1	BRG2	BOI-related gene 2|YUP8H12R.27|YUP8H12R_27	zinc ion binding protein	protein-coding
peak_12	1	29760472	29760606	exon (AT1G79110.2, exon 3 of 3)	exon (AT1G79110.2, exon 3 of 3)	1381	AT1G79110.1	BRG2	BOI-related gene 2|YUP8H12R.27|YUP8H12R_27	zinc ion binding protein	protein-coding
peak_13	1	29644486	29644596	Intergenic	Intergenic	-1006	AT1G78850.1	AT1G78850	F9K20.10|F9K20_10	D-mannose binding lectin protein with Apple-like carbohydrate-binding domain-containing protein	protein-coding
peak_14	1	29643923	29644286	promoter-TSS (AT1G78850.1)	promoter-TSS (AT1G78850.1)	-569	AT1G78850.1	AT1G78850	F9K20.10|F9K20_10	D-mannose binding lectin protein with Apple-like carbohydrate-binding domain-containing protein	protein-coding
peak_15	1	29638553	29638903	promoter-TSS (AT1G78830.1)	promoter-TSS (AT1G78830.1)	45	AT1G78830.1	AT1G78830	F9K20.12|F9K20_12	Curculin-like (mannose-binding) lectin family protein	protein-coding
peak_16	1	29573218	29573328	promoter-TSS (AT1G78610.1)	promoter-TSS (AT1G78610.1)	-701	AT1G78610.1	MSL6	T30F21.6|T30F21_6|mechanosensitive channel of small conductance-like 6	mechanosensitive channel of small conductance-like 6	protein-coding
peak_17	1	29566481	29567022	promoter-TSS (AT1G78600.2)	promoter-TSS (AT1G78600.2)	-112	AT1G78600.1	LZF1	B-box domain protein 22|BBX22|DBB3|DOUBLE B-BOX 3|SALT TOLERANCE HOMOLOG 3|STH3|T30F21.7|T30F21_7|light-regulated zinc finger protein 1	light-regulated zinc finger protein 1	protein-coding
peak_18	1	29516174	29516356	TTS (AT1G78450.1)	TTS (AT1G78450.1)	1763	AT1G78450.1	AT1G78450	F3F9.4	SOUL heme-binding family protein	protein-coding
peak_19	1	29452348	29452464	promoter-TSS (AT1G78270.1)	promoter-TSS (AT1G78270.1)	11	AT1G78270.1	UGT85A4	AtUGT85A4|F3F9.19|F3F9_19|UDP-glucosyl transferase 85A4	UDP-glucosyl transferase 85A4	protein-coding
peak_20	1	29448048	29448184	intron (AT1G78260.2, intron 2 of 4)	intron (AT1G78260.2, intron 2 of 4)	1131	AT1G78260.2	AT1G78260	F3F9.20|F3F9_20	RNA-binding (RRM/RBD/RNP motifs) family protein	protein-coding
peak_21	1	29443521	29443566	TTS (AT1G78250.1)	TTS (AT1G78250.1)	467	AT1G78250.1	AT1G78250	52154.TRNA-MET-1	tRNA	tRNA
peak_22	1	29430079	29430356	exon (AT1G78230.1, exon 1 of 4)	exon (AT1G78230.1, exon 1 of 4)	165	AT1G78230.1	AT1G78230	T11I11.17|T11I11_17	Outer arm dynein light chain 1 protein	protein-coding
peak_23	1	29429225	29429483	promoter-TSS (AT1G78230.1)	promoter-TSS (AT1G78230.1)	-698	AT1G78230.1	AT1G78230	T11I11.17|T11I11_17	Outer arm dynein light chain 1 protein	protein-coding
peak_24	1	29364278	29364414	exon (AT1G78080.1, exon 1 of 1)	exon (AT1G78080.1, exon 1 of 1)	274	AT1G78080.1	RAP2.4	AtWIND1|F28K19.29|F28K19_29|WIND1|related to AP2 4|wound induced dedifferentiation 1	related to AP2 4	protein-coding
peak_25	1	29362907	29363212	Intergenic	Intergenic	-1013	AT1G78080.1	RAP2.4	AtWIND1|F28K19.29|F28K19_29|WIND1|related to AP2 4|wound induced dedifferentiation 1	related to AP2 4	protein-coding
peak_26	1	29362217	29362303	Intergenic	Intergenic	-1812	AT1G78080.1	RAP2.4	AtWIND1|F28K19.29|F28K19_29|WIND1|related to AP2 4|wound induced dedifferentiation 1	related to AP2 4	protein-coding
peak_27	1	29361161	29361315	Intergenic	Intergenic	-2834	AT1G78080.1	RAP2.4	AtWIND1|F28K19.29|F28K19_29|WIND1|related to AP2 4|wound induced dedifferentiation 1	related to AP2 4	protein-coding
peak_28	1	29359717	29360077	TTS (AT1G78070.2)	TTS (AT1G78070.2)	3515	AT1G78070.3	AT1G78070	F28K19.28|F28K19_28	Transducin/WD40 repeat-like superfamily protein	protein-coding
peak_29	1	29354154	29354338	promoter-TSS (AT1G78070.1)	promoter-TSS (AT1G78070.1)	-698	AT1G78070.1	AT1G78070	F28K19.28|F28K19_28	Transducin/WD40 repeat-like superfamily protein	protein-coding
peak_30	1	29343066	29343151	exon (AT1G78030.1, exon 4 of 6)	exon (AT1G78030.1, exon 4 of 6)	951	AT1G78030.1	AT1G78030	F28K19.25|F28K19_25	hypothetical protein	protein-coding
peak_31	1	29339585	29339919	TTS (AT1G78020.1)	TTS (AT1G78020.1)	1222	AT1G78020.1	AT1G78020	F28K19.24|F28K19_24	senescence-associated family protein, putative (DUF581)	protein-coding
peak_32	1	29336493	29336847	TTS (AT1G78010.1)	TTS (AT1G78010.1)	-1860	AT1G78020.1	AT1G78020	F28K19.24|F28K19_24	senescence-associated family protein, putative (DUF581)	protein-coding
peak_33	1	29234050	29234104	Intergenic	Intergenic	-2350	AT1G77750.1	AT1G77750	RPS13|T32E8.8|T32E8_8	Ribosomal protein S13/S18 family	protein-coding
peak_34	1	29233669	29233871	Intergenic	Intergenic	-2043	AT1G77750.1	AT1G77750	RPS13|T32E8.8|T32E8_8	Ribosomal protein S13/S18 family	protein-coding
peak_35	1	29229052	29229548	TTS (AT1G77750.1)	TTS (AT1G77750.1)	2427	AT1G77750.1	AT1G77750	RPS13|T32E8.8|T32E8_8	Ribosomal protein S13/S18 family	protein-coding
peak_36	1	29224146	29224240	TTS (AT1G77740.2)	TTS (AT1G77740.2)	3655	AT1G77740.2	PIP5K2	phosphatidylinositol-4-phosphate 5-kinase 2	phosphatidylinositol-4-phosphate 5-kinase 2	protein-coding
peak_37	1	29223361	29223473	intron (AT1G77740.2, intron 8 of 8)	intron (AT1G77740.2, intron 8 of 8)	2879	AT1G77740.2	PIP5K2	phosphatidylinositol-4-phosphate 5-kinase 2	phosphatidylinositol-4-phosphate 5-kinase 2	protein-coding
peak_38	1	29117285	29117454	promoter-TSS (AT1G77480.2)	promoter-TSS (AT1G77480.2)	-25	AT1G77480.1	AT1G77480	T5M16.7|T5M16_7	Eukaryotic aspartyl protease family protein	protein-coding
peak_39	1	28932503	28933172	promoter-TSS (AT1G76990.2)	promoter-TSS (AT1G76990.2)	-31	AT1G76990.3	ACR3	ACT domain repeat 3|F22K20.9|F22K20_9	ACT domain repeat 3	protein-coding
peak_40	1	28931962	28932275	promoter-TSS (AT1G76990.4)	promoter-TSS (AT1G76990.4)	-1	AT1G76990.1	ACR3	ACT domain repeat 3|F22K20.9|F22K20_9	ACT domain repeat 3	protein-coding
peak_41	1	28930691	28930895	Intergenic	Intergenic	-1326	AT1G76990.1	ACR3	ACT domain repeat 3|F22K20.9|F22K20_9	ACT domain repeat 3	protein-coding
peak_42	1	28880202	28880320	Intergenic	Intergenic	-1278	AT1G76900.2	TLP1	AtTLP1|F7O12.7|tubby like protein 1	tubby like protein 1	protein-coding
peak_43	1	28876087	28876384	promoter-TSS (AT1G76890.2)	promoter-TSS (AT1G76890.2)	-800	AT1G76890.2	GT2	AT-GT2	Duplicated homeodomain-like superfamily protein	protein-coding
peak_44	1	28875243	28875367	TTS (AT1G76892.1)	TTS (AT1G76892.1)	130	AT1G76890.2	GT2	AT-GT2	Duplicated homeodomain-like superfamily protein	protein-coding
peak_45	1	28874760	28874905	exon (AT1G76892.1, exon 1 of 1)	exon (AT1G76892.1, exon 1 of 1)	141	AT1G76892.1	AT1G76892	-	ncRNA	ncRNA
peak_46	1	28872693	28872893	TTS (AT1G76890.2)	TTS (AT1G76890.2)	-1898	AT1G76892.1	AT1G76892	-	ncRNA	ncRNA
peak_47	1	28870852	28871092	Intergenic	Intergenic	-2714	AT1G76878.1	AT1G76878	-	ncRNA	ncRNA
peak_48	1	28776534	28776828	promoter-TSS (AT1G76680.2)	promoter-TSS (AT1G76680.2)	55	AT1G76680.1	OPR1	12-OXOPHYTODIENOATE REDUCTASE 1|12-oxophytodienoate reductase 1|ARABIDOPSIS 12-OXOPHYTODIENOATE REDUCTASE 1|ATOPR1|F28O16.5|F28O16_5	12-oxophytodienoate reductase 1	protein-coding
peak_49	1	28740303	28740541	promoter-TSS (AT1G76590.1)	promoter-TSS (AT1G76590.1)	-118	AT1G76590.1	AT1G76590	F14G6.19|F14G6_19	PLATZ transcription factor family protein	protein-coding
peak_50	1	28715193	28715314	exon (AT1G76520.2, exon 1 of 9)	exon (AT1G76520.2, exon 1 of 9)	488	AT1G76520.1	AT1G76520	F14G6.12|F14G6_12|PILS3|PIN-LIKES 3	Auxin efflux carrier family protein	protein-coding
peak_51	1	28639408	28639692	promoter-TSS (AT1G76350.4)	promoter-TSS (AT1G76350.4)	97	AT1G76350.1	AT1G76350	F15M4.15|F15M4_15|NIN-like protein 5|NLP5	Plant regulator RWP-RK family protein	protein-coding
peak_52	1	28586659	28586967	promoter-TSS (AT1G76170.4)	promoter-TSS (AT1G76170.4)	-395	AT1G76170.4	AT1G76170	T23E18.11|T23E18_11	2-thiocytidine tRNA biosynthesis protein, TtcA	protein-coding
peak_53	1	28581088	28581302	exon (AT1G76160.1, exon 1 of 8)	exon (AT1G76160.1, exon 1 of 8)	120	AT1G76160.1	sks5	SKU5 similar 5|T23E18.10|T23E18_10	SKU5 similar 5	protein-coding
peak_54	1	28580313	28580565	intron (AT1G76160.1, intron 2 of 7)	intron (AT1G76160.1, intron 2 of 7)	876	AT1G76160.1	sks5	SKU5 similar 5|T23E18.10|T23E18_10	SKU5 similar 5	protein-coding
peak_55	1	28555858	28556177	intron (AT1G76110.1, intron 4 of 5)	intron (AT1G76110.1, intron 4 of 5)	-1087	AT1G76100.2	PETE1	T23E18.3|T23E18_3|plastocyanin 1	plastocyanin 1	protein-coding
peak_56	1	28554740	28554855	promoter-TSS (AT1G76100.1)	promoter-TSS (AT1G76100.1)	13	AT1G76100.1	PETE1	T23E18.3|T23E18_3|plastocyanin 1	plastocyanin 1	protein-coding
peak_57	1	28553547	28553695	TTS (AT1G76100.2)	TTS (AT1G76100.2)	1189	AT1G76100.1	PETE1	T23E18.3|T23E18_3|plastocyanin 1	plastocyanin 1	protein-coding
peak_58	1	28553849	28554024	TTS (AT1G76100.2)	TTS (AT1G76100.2)	874	AT1G76100.1	PETE1	T23E18.3|T23E18_3|plastocyanin 1	plastocyanin 1	protein-coding
peak_59	1	28549327	28549523	TTS (AT1G76090.1)	TTS (AT1G76090.1)	161	AT1G76080.1	CDSP32	ARABIDOPSIS THALIANA CHLOROPLASTIC DROUGHT-INDUCED STRESS PROTEIN OF 32 KD|ATCDSP32|T23E18.2|T23E18_2|chloroplastic drought-induced stress protein of 32 kD	chloroplastic drought-induced stress protein of 32 kD	protein-coding
peak_60	1	28549768	28550262	promoter-TSS (AT1G76080.1)	promoter-TSS (AT1G76080.1)	-429	AT1G76080.1	CDSP32	ARABIDOPSIS THALIANA CHLOROPLASTIC DROUGHT-INDUCED STRESS PROTEIN OF 32 KD|ATCDSP32|T23E18.2|T23E18_2|chloroplastic drought-induced stress protein of 32 kD	chloroplastic drought-induced stress protein of 32 kD	protein-coding
peak_61	1	28547352	28547718	TTS (AT1G76070.1)	TTS (AT1G76070.1)	1153	AT1G76070.1	AT1G76070	T23E18.1|T23E18_1	hypothetical protein	protein-coding
peak_62	1	28467394	28467565	promoter-TSS (AT1G75820.1)	promoter-TSS (AT1G75820.1)	238	AT1G09577.1	AT1G09577	-	ncRNA	ncRNA
peak_63	1	28461153	28461446	promoter-TSS (AT1G75810.1)	promoter-TSS (AT1G75810.1)	-145	AT1G75810.1	AT1G75810	T4O12.4|T4O12_4	transmembrane protein	protein-coding
peak_64	1	28459777	28460247	intron (AT1G75800.1, intron 2 of 2)	intron (AT1G75800.1, intron 2 of 2)	1321	AT1G75800.1	AT1G75800	T4O12.3|T4O12_3	Pathogenesis-related thaumatin superfamily protein	protein-coding
peak_65	1	28445036	28445527	Intergenic	Intergenic	-2846	AT1G75750.1	GASA1	F10A5.6|F10A5_6|GAST1 protein homolog 1	GAST1 protein homolog 1	protein-coding
peak_66	1	28444225	28444745	Intergenic	Intergenic	-2050	AT1G75750.1	GASA1	F10A5.6|F10A5_6|GAST1 protein homolog 1	GAST1 protein homolog 1	protein-coding
peak_67	1	28445913	28446045	TTS (AT1G75760.2)	TTS (AT1G75760.2)	2667	AT1G75760.3	AT1G75760	F10A5.5|F10A5_5	ER lumen protein retaining receptor family protein	protein-coding
peak_68	1	28443689	28443734	Intergenic	Intergenic	-1276	AT1G75750.1	GASA1	F10A5.6|F10A5_6|GAST1 protein homolog 1	GAST1 protein homolog 1	protein-coding
peak_69	1	28441086	28441484	TTS (AT1G75750.2)	TTS (AT1G75750.2)	396	AT1G75740.1	AT1G75740	51284.TRNA-THR-1	tRNA	tRNA
peak_70	1	28439732	28439910	promoter-TSS (AT1G75730.1)	promoter-TSS (AT1G75730.1)	14	AT1G75730.1	AT1G75730	F10A5.7|F10A5_7	hypothetical protein	protein-coding
peak_71	1	28439442	28439592	exon (AT1G75730.1, exon 1 of 11)	exon (AT1G75730.1, exon 1 of 11)	252	AT1G75730.2	AT1G75730	F10A5.7|F10A5_7	hypothetical protein	protein-coding
peak_72	1	28430075	28430234	intron (AT1G75710.1, intron 2 of 2)	intron (AT1G75710.1, intron 2 of 2)	1483	AT1G75710.1	AT1G75710	F10A5.10|F10A5_10	C2H2-like zinc finger protein	protein-coding
peak_73	1	28377043	28377367	promoter-TSS (AT1G75580.1)	promoter-TSS (AT1G75580.1)	-172	AT1G75580.1	AT1G75580	F10A5.21|F10A5_21|SAUR51|SMALL AUXIN UPREGULATED RNA 51	SAUR-like auxin-responsive protein family	protein-coding
peak_74	1	28365991	28366087	exon (AT1G75540.1, exon 1 of 3)	exon (AT1G75540.1, exon 1 of 3)	215	AT1G75540.1	BBX21	AtBBX21|B BOX 21|B-box domain protein 21|F10A5.24|F10A5_24|LHUS|STH2|long hypocotyl under shade|salt tolerance homolog2	salt tolerance homolog2	protein-coding
peak_75	1	28338539	28338750	exon (AT1G75500.2, exon 5 of 7)	exon (AT1G75500.2, exon 5 of 7)	1597	AT1G75500.1	WAT1	F1B16.19|UMAMIT5|Usually multiple acids move in and out Transporters 5|Walls Are Thin 1	Walls Are Thin 1	protein-coding
peak_76	1	28327754	28327851	exon (AT1G75460.1, exon 1 of 1)	exon (AT1G75460.1, exon 1 of 1)	104	AT1G75460.1	AT1G75460	F1B16.1|F1B16_1	ATP-dependent protease La (LON) domain protein	protein-coding
peak_77	1	28318267	28318650	promoter-TSS (AT1G75450.2)	promoter-TSS (AT1G75450.2)	-83	AT1G75450.2	CKX5	ARABIDOPSIS THALIANA CYTOKININ OXIDASE 5|ATCKX5|ATCKX6|CYTOKININ OXIDASE 6|F1B16.2|F1B16_2|cytokinin oxidase 5	cytokinin oxidase 5	protein-coding
peak_78	1	28302554	28302687	promoter-TSS (AT1G75410.2)	promoter-TSS (AT1G75410.2)	-49	AT1G75410.2	BLH3	BEL1-like homeodomain 3|F1B16.6|F1B16_6	BEL1-like homeodomain 3	protein-coding
peak_79	1	28285025	28285394	Intergenic	Intergenic	-1041	AT1G75380.2	BBD1	ATBBD1|F1B16.9|F1B16_9|bifunctional nuclease in basal defense response 1	bifunctional nuclease in basal defense response 1	protein-coding
peak_80	1	28284803	28284862	promoter-TSS (AT1G75380.2)	promoter-TSS (AT1G75380.2)	-664	AT1G75380.2	BBD1	ATBBD1|F1B16.9|F1B16_9|bifunctional nuclease in basal defense response 1	bifunctional nuclease in basal defense response 1	protein-coding
peak_81	1	28258543	28258849	Intergenic	Intergenic	-1460	AT1G75295.2	AT1G75295	-	ncRNA	ncRNA
peak_82	1	28232721	28232881	exon (AT1G75220.1, exon 1 of 17)	exon (AT1G75220.1, exon 1 of 17)	333	AT1G75220.1	ERDL6	AtERDL6|ERD6-like 6|F22H5.6|F22H5_6	Major facilitator superfamily protein	protein-coding
peak_83	1	28218884	28219326	promoter-TSS (AT1G75180.1)	promoter-TSS (AT1G75180.1)	-120	AT1G75190.1	AT1G75190	F22H5.8|F22H5_8	hypothetical protein	protein-coding
peak_84	1	28218335	28218669	promoter-TSS (AT1G75180.1)	promoter-TSS (AT1G75180.1)	62	AT1G09543.2	AT1G09543	-	ncRNA	ncRNA
peak_85	1	28193818	28193989	TTS (AT1G75110.1)	TTS (AT1G75110.1)	165	AT1G75100.1	JAC1	F9E10.5|F9E10_5|J-domain protein required for chloroplast accumulation response 1	J-domain protein required for chloroplast accumulation response 1	protein-coding
peak_86	1	28151081	28151577	promoter-TSS (AT1G74950.2)	promoter-TSS (AT1G74950.2)	-883	AT1G74950.1	TIFY10B	F25A4.8|F25A4_8|JASMONATE-ZIM-DOMAIN PROTEIN 2|JAZ2	TIFY domain/Divergent CCT motif family protein	protein-coding
peak_87	1	28145486	28146177	promoter-TSS (AT1G74940.1)	promoter-TSS (AT1G74940.1)	-147	AT1G74940.1	AT1G74940	F25A4.9|F25A4_9	cyclin-dependent kinase, putative (DUF581)	protein-coding
peak_88	1	28144981	28145347	promoter-TSS (AT1G74940.1)	promoter-TSS (AT1G74940.1)	-814	AT1G74940.1	AT1G74940	F25A4.9|F25A4_9	cyclin-dependent kinase, putative (DUF581)	protein-coding
peak_89	1	28052175	28052737	promoter-TSS (AT1G74670.1)	promoter-TSS (AT1G74670.1)	-574	AT1G74670.1	GASA6	F1M20.35|F1M20_35|GA-stimulated Arabidopsis 6	Gibberellin-regulated family protein	protein-coding
peak_90	1	27982151	27982504	promoter-TSS (AT1G74450.1)	promoter-TSS (AT1G74450.1)	-126	AT1G74450.1	AT1G74450	F1M20.13|F1M20_13	BPS1-like protein (DUF793)	protein-coding
peak_91	1	27778476	27778659	promoter-TSS (AT1G73870.1)	promoter-TSS (AT1G73870.1)	-417	AT1G73870.1	BBX16	B-box domain protein 16|COL7|CONSTANS-LIKE 7|F2P9.26|F2P9_26	B-box type zinc finger protein with CCT domain-containing protein	protein-coding
peak_92	1	27778893	27779159	promoter-TSS (AT1G73870.1)	promoter-TSS (AT1G73870.1)	42	AT1G73870.1	BBX16	B-box domain protein 16|COL7|CONSTANS-LIKE 7|F2P9.26|F2P9_26	B-box type zinc finger protein with CCT domain-containing protein	protein-coding
peak_93	1	27777749	27778236	promoter-TSS (AT1G73870.1)	promoter-TSS (AT1G73870.1)	-992	AT1G73870.1	BBX16	B-box domain protein 16|COL7|CONSTANS-LIKE 7|F2P9.26|F2P9_26	B-box type zinc finger protein with CCT domain-containing protein	protein-coding
peak_94	1	27713496	27713843	promoter-TSS (at1g73687)	promoter-TSS (at1g73687)	-253	ENSRNA049757788-T1
peak_95	1	27699720	27699906	promoter-TSS (AT1G73670.1)	promoter-TSS (AT1G73670.1)	-58	AT1G73670.1	MPK15	ATMPK15|F25P22.9|F25P22_9|MAP kinase 15	MAP kinase 15	protein-coding
peak_96	1	27699045	27699361	promoter-TSS (AT1G73670.1)	promoter-TSS (AT1G73670.1)	-668	AT1G73670.1	MPK15	ATMPK15|F25P22.9|F25P22_9|MAP kinase 15	MAP kinase 15	protein-coding
peak_97	1	27668886	27669285	promoter-TSS (AT1G73600.2)	promoter-TSS (AT1G73600.2)	-67	AT1G73600.2	AT1G73600	F6D5.1|F6D5_1	S-adenosyl-L-methionine-dependent methyltransferases superfamily protein	protein-coding
peak_98	1	27666919	27667419	Intergenic	Intergenic	-1983	AT1G73600.2	AT1G73600	F6D5.1|F6D5_1	S-adenosyl-L-methionine-dependent methyltransferases superfamily protein	protein-coding
peak_99	1	27667697	27668461	Intergenic	Intergenic	-1073	AT1G73600.2	AT1G73600	F6D5.1|F6D5_1	S-adenosyl-L-methionine-dependent methyltransferases superfamily protein	protein-coding
peak_100	1	27647134	27647230	promoter-TSS (AT1G73540.1)	promoter-TSS (AT1G73540.1)	-439	AT1G73540.1	NUDT21	T9L24.30|T9L24_30|atnudt21|nudix hydrolase homolog 21	nudix hydrolase homolog 21	protein-coding
peak_101	1	27638246	27638428	TTS (AT1G73500.1)	TTS (AT1G73500.1)	2306	AT1G73500.1	MKK9	ATMKK9|MAP kinase kinase 9|T9L24.32|T9L24_32	MAP kinase kinase 9	protein-coding
peak_102	1	27441799	27442024	promoter-TSS (AT1G72940.1)	promoter-TSS (AT1G72940.1)	-70	AT1G72940.1	AT1G72940	F3N23.14|F3N23_14	Toll-Interleukin-Resistance (TIR) domain-containing protein	protein-coding
peak_103	1	27439129	27439391	promoter-TSS (AT1G72930.1)	promoter-TSS (AT1G72930.1)	20	AT1G72930.1	TIR	AtTN10|F3N23.13|F3N23_13|TIR-nucleotide binding site family 10|TN10|toll/interleukin-1 receptor-like	toll/interleukin-1 receptor-like protein	protein-coding
peak_104	1	27340022	27340715	promoter-TSS (AT1G72620.1)	promoter-TSS (AT1G72620.1)	-324	AT1G72610.1	GER1	A. THALIANA GERMIN-LIKE PROTEIN 1|ATGER1|F28P22.20|F28P22_20|GERMIN-LIKE PROTEIN 1|GLP1|germin-like protein 1	germin-like protein 1	protein-coding
peak_105	1	27303340	27303565	promoter-TSS (AT1G72510.1)	promoter-TSS (AT1G72510.1)	86	AT1G72510.1	AT1G72510	T10D10.2|T10D10_2	DUF1677 family protein (DUF1677)	protein-coding
peak_106	1	27302215	27302473	promoter-TSS (AT1G72510.2)	promoter-TSS (AT1G72510.2)	-979	AT1G72510.2	AT1G72510	T10D10.2|T10D10_2	DUF1677 family protein (DUF1677)	protein-coding
peak_107	1	27277639	27277726	promoter-TSS (AT1G09307.1)	promoter-TSS (AT1G09307.1)	-639	AT1G09307.1	AT1G09307	-	ncRNA	ncRNA
peak_108	1	27277885	27278237	Intergenic	Intergenic	-1018	AT1G09307.1	AT1G09307	-	ncRNA	ncRNA
peak_109	1	27276809	27277171	promoter-TSS (AT1G72450.2)	promoter-TSS (AT1G72450.2)	53	AT1G09307.1	AT1G09307	-	ncRNA	ncRNA
peak_110	1	27277387	27277427	promoter-TSS (AT1G72450.1)	promoter-TSS (AT1G72450.1)	-364	AT1G09307.1	AT1G09307	-	ncRNA	ncRNA
peak_111	1	27276249	27276501	promoter-TSS (AT1G72450.2)	promoter-TSS (AT1G72450.2)	-58	AT1G72450.2	JAZ6	T10D10.8|T10D10_8|TIFY DOMAIN PROTEIN 11B|TIFY11B|jasmonate-zim-domain protein 6	jasmonate-zim-domain protein 6	protein-coding
peak_112	1	27266210	27266710	promoter-TSS (AT1G72430.1)	promoter-TSS (AT1G72430.1)	-654	AT1G72430.1	AT1G72430	SAUR78|SMALL AUXIN UPREGULATED RNA 78|T10D10.10|T10D10_10	SAUR-like auxin-responsive protein family	protein-coding
peak_113	1	27264135	27264243	promoter-TSS (AT1G72420.4)	promoter-TSS (AT1G72420.4)	-361	AT1G72420.1	AT1G72420	T10D10.11|T10D10_11	NADH:ubiquinone oxidoreductase intermediate-associated protein 30	protein-coding
peak_114	1	27264409	27264809	promoter-TSS (AT1G72420.4)	promoter-TSS (AT1G72420.4)	-781	AT1G72420.1	AT1G72420	T10D10.11|T10D10_11	NADH:ubiquinone oxidoreductase intermediate-associated protein 30	protein-coding
peak_115	1	27261157	27261175	promoter-TSS (AT1G72416.5)	promoter-TSS (AT1G72416.5)	-645	AT1G72416.1	AT1G72416	-	Chaperone DnaJ-domain superfamily protein	protein-coding
peak_116	1	27259005	27259233	exon (AT1G72416.5, exon 4 of 4)	exon (AT1G72416.5, exon 4 of 4)	1172	AT1G72416.5	AT1G72416	-	Chaperone DnaJ-domain superfamily protein	protein-coding
peak_117	1	27259503	27259604	exon (AT1G72416.5, exon 3 of 4)	exon (AT1G72416.5, exon 3 of 4)	738	AT1G72416.5	AT1G72416	-	Chaperone DnaJ-domain superfamily protein	protein-coding
peak_118	1	27162353	27162878	promoter-TSS (AT1G72180.1)	promoter-TSS (AT1G72180.1)	-205	AT1G72180.1	AT1G72180	C-terminally encoded peptide receptor 2|CEPR2|T9N14.3|T9N14_3	Leucine-rich receptor-like protein kinase family protein	protein-coding
peak_119	1	27160287	27161013	TTS (AT1G72175.1)	TTS (AT1G72175.1)	-2170	AT1G72180.1	AT1G72180	C-terminally encoded peptide receptor 2|CEPR2|T9N14.3|T9N14_3	Leucine-rich receptor-like protein kinase family protein	protein-coding
peak_120	1	27152582	27152713	TTS (AT1G72160.1)	TTS (AT1G72160.1)	3146	AT1G72160.1	AT1G72160	T9N14.8|T9N14_8	Sec14p-like phosphatidylinositol transfer family protein	protein-coding
peak_121	1	27151846	27152048	TTS (AT1G72150.1)	TTS (AT1G72150.1)	3686	AT1G72150.1	PATL1	PATELLIN 1|T9N14.1|T9N14_1	PATELLIN 1	protein-coding
peak_122	1	27151041	27151442	TTS (AT1G72150.1)	TTS (AT1G72150.1)	2980	AT1G72150.1	PATL1	PATELLIN 1|T9N14.1|T9N14_1	PATELLIN 1	protein-coding
peak_123	1	27136732	27137124	promoter-TSS (AT1G72130.3)	promoter-TSS (AT1G72130.3)	-174	AT1G72130.3	AT1G72130	F28P5.1|F28P5_1	Major facilitator superfamily protein	protein-coding
peak_124	1	27110508	27110759	promoter-TSS (AT1G72020.1)	promoter-TSS (AT1G72020.1)	-40	AT1G72020.1	AT1G72020	F28P5.9|F28P5_9	TonB-dependent heme receptor A	protein-coding
peak_125	1	27094102	27094305	TTS (AT1G71970.1)	TTS (AT1G71970.1)	1310	AT1G71970.1	AT1G71970	F17M19.12|F17M19_12	hypothetical protein	protein-coding
peak_126	1	27092464	27092717	promoter-TSS (AT1G71970.1)	promoter-TSS (AT1G71970.1)	-303	AT1G71970.1	AT1G71970	F17M19.12|F17M19_12	hypothetical protein	protein-coding
peak_127	5	26934817	26935115	promoter-TSS (AT5G67500.1)	promoter-TSS (AT5G67500.1)	-14	AT5G67490.1	AT5G67490	K9I9.5|K9I9_5	succinate dehydrogenase assembly factor	protein-coding
peak_128	5	26916012	26916369	promoter-TSS (AT5G67440.3)	promoter-TSS (AT5G67440.3)	104	AT5G67440.2	NPY3	K8K14.18|K8K14_18|MAB4/ENP/NPY1-LIKE 2|MEL2|NAKED PINS IN YUC MUTANTS 3	Phototropic-responsive NPH3 family protein	protein-coding
peak_129	5	26906784	26906874	promoter-TSS (AT5G67420.1)	promoter-TSS (AT5G67420.1)	154	AT5G09915.1	AT5G09915	-	ncRNA	ncRNA
peak_130	5	26903191	26903379	TTS (AT5G67420.1)	TTS (AT5G67420.1)	3232	AT5G67420.1	LBD37	ASL39|ASYMMETRIC LEAVES2-LIKE 39|K8K14.16|K8K14_16|LOB domain-containing protein 37	LOB domain-containing protein 37	protein-coding
peak_131	5	26903729	26903891	TTS (AT5G67420.1)	TTS (AT5G67420.1)	2707	AT5G67420.1	LBD37	ASL39|ASYMMETRIC LEAVES2-LIKE 39|K8K14.16|K8K14_16|LOB domain-containing protein 37	LOB domain-containing protein 37	protein-coding
peak_132	5	26902658	26902798	Intergenic	Intergenic	-2992	AT5G67411.1	AT5G67411	-	GRAS family transcription factor	protein-coding
peak_133	5	26901619	26902529	Intergenic	Intergenic	-2338	AT5G67411.1	AT5G67411	-	GRAS family transcription factor	protein-coding
peak_134	5	26900290	26900632	promoter-TSS (AT5G67411.1)	promoter-TSS (AT5G67411.1)	-725	AT5G67411.1	AT5G67411	-	GRAS family transcription factor	protein-coding
peak_135	5	26888573	26888821	exon (AT5G67390.2, exon 1 of 2)	exon (AT5G67390.2, exon 1 of 2)	296	AT5G67390.2	AT5G67390	K8K14.12|K8K14_12	glycosyltransferase-like protein	protein-coding
peak_136	5	26884000	26884486	promoter-TSS (AT5G67380.1)	promoter-TSS (AT5G67380.1)	40	AT5G67385.3	AT5G67385	-	Phototropic-responsive NPH3 family protein	protein-coding
peak_137	5	26883486	26883674	promoter-TSS (AT5G67385.2)	promoter-TSS (AT5G67385.2)	-83	AT5G67385.2	AT5G67385	-	Phototropic-responsive NPH3 family protein	protein-coding
peak_138	5	26868247	26868353	TTS (AT5G67340.2)	TTS (AT5G67340.2)	1419	AT5G67350.1	AT5G67350	K8K14.7|K8K14_7	hypothetical protein	protein-coding
peak_139	5	26855362	26855536	promoter-TSS (AT5G09855.1)	promoter-TSS (AT5G09855.1)	-162	AT5G09865.1	AT5G09865	-	ncRNA	ncRNA
peak_140	5	26855178	26855230	promoter-TSS (AT5G09855.1)	promoter-TSS (AT5G09855.1)	-407	AT5G09865.1	AT5G09865	-	ncRNA	ncRNA
peak_141	5	26852878	26853821	promoter-TSS (AT5G67300.1)	promoter-TSS (AT5G67300.1)	-673	AT5G67300.1	MYBR1	ARABIDOPSIS THALIANA MYB DOMAIN PROTEIN 44|ATMYB44|ATMYBR1|MYB44|myb domain protein r1	myb domain protein r1	protein-coding
peak_142	5	26851929	26852027	Intergenic	Intergenic	-1938	AT5G67290.1	AT5G67290	K8K14.1|K8K14_1	FAD-dependent oxidoreductase family protein	protein-coding
peak_143	5	26846913	26847346	TTS (AT5G67290.1)	TTS (AT5G67290.1)	-1835	AT5G67280.1	RLK	K3G17.4|K3G17_4|receptor-like kinase	receptor-like kinase	protein-coding
peak_144	5	26843254	26843293	intron (AT5G67280.1, intron 1 of 1)	intron (AT5G67280.1, intron 1 of 1)	-1169	AT5G67270.1	EB1C	ATEB1-HOMOLOG1|ATEB1C|ATEB1H1|K3G17.3|K3G17_3|MICROTUBULE END BINDING PROTEIN 1|end binding protein 1C	end binding protein 1C	protein-coding
peak_145	5	26835607	26835830	promoter-TSS (AT5G67260.2)	promoter-TSS (AT5G67260.2)	-421	AT5G67260.1	CYCD3;2	CYCLIN D3;2|K3G17.2|K3G17_2	CYCLIN D3;2	protein-coding
peak_146	5	26812263	26812304	Intergenic	Intergenic	-2167	AT5G67190.1	DEAR2	DREB and EAR motif protein 2|K21H1.15|K21H1_15	DREB and EAR motif protein 2	protein-coding
peak_147	5	26809849	26810038	exon (AT5G67190.1, exon 1 of 1)	exon (AT5G67190.1, exon 1 of 1)	173	AT5G67190.1	DEAR2	DREB and EAR motif protein 2|K21H1.15|K21H1_15	DREB and EAR motif protein 2	protein-coding
peak_148	5	26808117	26808637	TTS (AT5G67190.1)	TTS (AT5G67190.1)	1739	AT5G67190.1	DEAR2	DREB and EAR motif protein 2|K21H1.15|K21H1_15	DREB and EAR motif protein 2	protein-coding
peak_149	1	26799403	26799741	intron (AT1G71040.1, intron 1 of 3)	intron (AT1G71040.1, intron 1 of 3)	911	AT1G71040.1	LPR2	F23N20.3|F23N20_3|Low Phosphate Root2	Cupredoxin superfamily protein	protein-coding
peak_150	1	26796577	26796768	promoter-TSS (AT1G71030.1)	promoter-TSS (AT1G71030.1)	-140	AT1G71030.2	MYBL2	ARABIDOPSIS MYB-LIKE 2|ATMYBL2|F23N20.2|F23N20_2|MYB-like 2	MYB-like 2	protein-coding
peak_151	1	26796202	26796448	TTS (AT1G71040.1)	TTS (AT1G71040.1)	204	AT1G71030.1	MYBL2	ARABIDOPSIS MYB-LIKE 2|ATMYBL2|F23N20.2|F23N20_2|MYB-like 2	MYB-like 2	protein-coding
peak_152	1	26782057	26782262	exon (AT1G71010.1, exon 1 of 11)	exon (AT1G71010.1, exon 1 of 11)	111	AT1G71010.1	FAB1C	F23N20.21|FORMS APLOID AND BINUCLEATE CELLS 1C	FORMS APLOID AND BINUCLEATE CELLS 1C	protein-coding
peak_153	1	26748958	26749423	promoter-TSS (AT1G70944.1)	promoter-TSS (AT1G70944.1)	63	AT1G70944.1	AT1G70944	-	transmembrane protein	protein-coding
peak_154	1	26745027	26745238	intron (AT1G70940.1, intron 3 of 5)	intron (AT1G70940.1, intron 3 of 5)	2192	AT1G70940.1	PIN3	ARABIDOPSIS PIN-FORMED 3|ATPIN3|F15H11.14|F15H11_14|PIN-FORMED 3	Auxin efflux carrier family protein	protein-coding
peak_155	5	26687950	26688425	promoter-TSS (AT5G66820.1)	promoter-TSS (AT5G66820.1)	360	AT5G09775.1	AT5G09775	-	ncRNA	ncRNA
peak_156	1	26657443	26657716	TTS (AT1G70700.3)	TTS (AT1G70700.3)	2811	AT1G70700.3	TIFY7	F5A18.12|F5A18_12|JASMONATE-ZIM-DOMAIN PROTEIN 9|JAZ9	TIFY domain/Divergent CCT motif family protein	protein-coding
peak_157	1	26654639	26654738	promoter-TSS (AT1G70700.3)	promoter-TSS (AT1G70700.3)	-80	AT1G70700.2	TIFY7	F5A18.12|F5A18_12|JASMONATE-ZIM-DOMAIN PROTEIN 9|JAZ9	TIFY domain/Divergent CCT motif family protein	protein-coding
peak_158	5	26645541	26645737	promoter-TSS (AT5G66730.1)	promoter-TSS (AT5G66730.1)	521	AT5G09695.1	AT5G09695	-	ncRNA	ncRNA
peak_159	5	26645295	26645416	promoter-TSS (AT5G66730.1)	promoter-TSS (AT5G66730.1)	237	AT5G09695.1	AT5G09695	-	ncRNA	ncRNA
peak_160	5	26604367	26604494	promoter-TSS (AT5G09665.1)	promoter-TSS (AT5G09665.1)	-461	AT5G09665.1	AT5G09665	-	ncRNA	ncRNA
peak_161	1	26587533	26587726	promoter-TSS (AT1G70520.1)	promoter-TSS (AT1G70520.1)	-1	AT1G70520.1	CRK2	ALTERED SEED GERMINATION 6|ASG6|F24J13.9|F24J13_9|cysteine-rich RLK (RECEPTOR-like protein kinase) 2	cysteine-rich RLK (RECEPTOR-like protein kinase) 2	protein-coding
peak_162	5	26573626	26574185	promoter-TSS (AT5G66590.1)	promoter-TSS (AT5G66590.1)	-59	AT5G66590.1	AT5G66590	K1F13.27|K1F13_27	CAP (Cysteine-rich secretory proteins, Antigen 5, and Pathogenesis-related 1 protein) superfamily protein	protein-coding
peak_163	5	26572295	26572601	exon (AT5G66580.1, exon 1 of 1)	exon (AT5G66580.1, exon 1 of 1)	183	AT5G66580.1	AT5G66580	K1F13.26|K1F13_26	hypothetical protein	protein-coding
peak_164	1	26543362	26543578	promoter-TSS (AT1G09173.1)	promoter-TSS (AT1G09173.1)	-795	AT1G09173.1	AT1G09173	-	ncRNA	ncRNA
peak_165	1	26513008	26513632	exon (AT1G70370.1, exon 2 of 2)	exon (AT1G70370.1, exon 2 of 2)	1868	AT1G70370.2	PG2	polygalacturonase 2	polygalacturonase 2	protein-coding
peak_166	5	26509845	26509976	promoter-TSS (AT5G66360.2)	promoter-TSS (AT5G66360.2)	-236	AT5G66360.2	DIM1B	K1L20.14|K1L20_14|adenosine dimethyl transferase 1B	Ribosomal RNA adenine dimethylase family protein	protein-coding
peak_167	5	26499978	26500342	TTS (AT5G66330.1)	TTS (AT5G66330.1)	-1371	AT5G66335.1	AT5G66335	-	hypothetical protein	protein-coding
peak_168	5	26499204	26499320	Intergenic	Intergenic	-1248	AT5G66320.1	GATA5	GATA transcription factor 5|K1L20.10|K1L20_10	GATA transcription factor 5	protein-coding
peak_169	1	26476417	26477044	Intergenic	Intergenic	-1897	AT1G70290.1	TPS8	ATTPS8|ATTPSC|F17O7.18|F17O7_18|trehalose-6-phosphatase synthase S8	trehalose-6-phosphatase synthase S8	protein-coding
peak_170	1	26474533	26475004	promoter-TSS (AT1G70290.1)	promoter-TSS (AT1G70290.1)	18	AT1G70290.2	TPS8	ATTPS8|ATTPSC|F17O7.18|F17O7_18|trehalose-6-phosphatase synthase S8	trehalose-6-phosphatase synthase S8	protein-coding
peak_171	1	26477252	26477455	TTS (AT1G70300.1)	TTS (AT1G70300.1)	-2520	AT1G70290.1	TPS8	ATTPS8|ATTPSC|F17O7.18|F17O7_18|trehalose-6-phosphatase synthase S8	trehalose-6-phosphatase synthase S8	protein-coding
peak_172	1	26475483	26475933	promoter-TSS (AT1G70290.1)	promoter-TSS (AT1G70290.1)	-875	AT1G70290.1	TPS8	ATTPS8|ATTPSC|F17O7.18|F17O7_18|trehalose-6-phosphatase synthase S8	trehalose-6-phosphatase synthase S8	protein-coding
peak_173	1	26470786	26471008	TTS (AT1G70290.2)	TTS (AT1G70290.2)	-2093	AT1G70280.2	AT1G70280	F17O7.19|F17O7_19	NHL domain-containing protein	protein-coding
peak_174	1	26469526	26469676	promoter-TSS (AT1G70280.2)	promoter-TSS (AT1G70280.2)	-797	AT1G70280.2	AT1G70280	F17O7.19|F17O7_19	NHL domain-containing protein	protein-coding
peak_175	5	26456329	26456572	promoter-TSS (AT5G66200.1)	promoter-TSS (AT5G66200.1)	-296	AT5G66200.1	ARO2	K2A18.28|K2A18_28|armadillo repeat only 2	armadillo repeat only 2	protein-coding
peak_176	1	26452225	26452472	promoter-TSS (AT1G70250.1)	promoter-TSS (AT1G70250.1)	-499	AT1G70250.1	AT1G70250	F20P5.3|F20P5_3	receptor serine/threonine kinase	protein-coding
peak_177	1	26449745	26450604	promoter-TSS (AT1G70230.1)	promoter-TSS (AT1G70230.1)	8	AT1G70230.1	TBL27	ALTERED XYLOGLUCAN 4|AXY4|F20P5.5|F20P5_5|TRICHOME BIREFRINGENCE-LIKE 27	TRICHOME BIREFRINGENCE-LIKE 27	protein-coding
peak_178	1	26451006	26451059	exon (AT1G70230.1, exon 2 of 2)	exon (AT1G70230.1, exon 2 of 2)	866	AT1G70230.1	TBL27	ALTERED XYLOGLUCAN 4|AXY4|F20P5.5|F20P5_5|TRICHOME BIREFRINGENCE-LIKE 27	TRICHOME BIREFRINGENCE-LIKE 27	protein-coding
peak_179	1	26400477	26400677	promoter-TSS (AT1G70090.2)	promoter-TSS (AT1G70090.2)	-117	AT1G70090.1	LGT8	F20P5.18|F20P5_18|GALACTURONOSYLTRANSFERASE-LIKE 9|GATL9|glucosyl transferase family 8	glucosyl transferase family 8	protein-coding
peak_180	1	26365515	26365646	promoter-TSS (AT1G70000.2)	promoter-TSS (AT1G70000.2)	-702	AT1G70000.1	AT1G70000	F20P5.26|F20P5_26	myb-like transcription factor family protein	protein-coding
peak_181	5	26343818	26344006	promoter-TSS (AT5G65830.1)	promoter-TSS (AT5G65830.1)	-366	AT5G65830.1	RLP57	ATRLP57|K22J17.4|K22J17_4|receptor like protein 57	receptor like protein 57	protein-coding
peak_182	1	26332016	26332175	exon (AT1G69910.1, exon 1 of 1)	exon (AT1G69910.1, exon 1 of 1)	2232	AT1G69910.1	AT1G69910	T17F3.6|T17F3_6	Protein kinase superfamily protein	protein-coding
peak_183	1	26327915	26328142	promoter-TSS (AT1G69900.1)	promoter-TSS (AT1G69900.1)	-63	AT1G69900.1	AT1G69900	T17F3.7|T17F3_7	Actin cross-linking protein	protein-coding
peak_184	1	26324594	26324908	exon (AT1G69890.1, exon 1 of 2)	exon (AT1G69890.1, exon 1 of 2)	195	AT1G69890.1	AT1G69890	T17F3.8|T17F3_8	actin cross-linking protein (DUF569)	protein-coding
peak_185	5	26300780	26301025	TTS (AT5G65740.9)	TTS (AT5G65740.9)	2174	AT5G65730.1	XTH6	MPA24.8|MPA24_8|xyloglucan endotransglucosylase/hydrolase 6	xyloglucan endotransglucosylase/hydrolase 6	protein-coding
peak_186	5	26301245	26301543	TTS (AT5G65740.9)	TTS (AT5G65740.9)	2118	AT5G65740.9	AT5G65740	MPA24.9|MPA24_9	zinc ion binding protein	protein-coding
peak_187	1	26300409	26300615	exon (AT1G69850.1, exon 1 of 5)	exon (AT1G69850.1, exon 1 of 5)	172	AT1G69850.1	NRT1:2	ABA-importing transporter 1|AIT1|ATNRT1:2|AtNPF4.6|NPF4.6|NRT1.2|NRT1/ PTR family 4.6|NTL1|T17F3.12|T17F3_12|nitrate transporter 1:2	nitrate transporter 1:2	protein-coding
peak_188	5	26298548	26298592	promoter-TSS (AT5G65730.1)	promoter-TSS (AT5G65730.1)	-158	AT5G65730.1	XTH6	MPA24.8|MPA24_8|xyloglucan endotransglucosylase/hydrolase 6	xyloglucan endotransglucosylase/hydrolase 6	protein-coding
peak_189	5	26298759	26298762	promoter-TSS (AT5G65730.1)	promoter-TSS (AT5G65730.1)	32	AT5G65730.1	XTH6	MPA24.8|MPA24_8|xyloglucan endotransglucosylase/hydrolase 6	xyloglucan endotransglucosylase/hydrolase 6	protein-coding
peak_190	1	26256488	26256559	Intergenic	Intergenic	-2265	AT1G69780.1	ATHB13	HOMEODOMAIN LEUCINE-ZIPPER PROTEIN ATHB13|T6C23.2|T6C23_2	Homeobox-leucine zipper protein family	protein-coding
peak_191	5	26253269	26253374	promoter-TSS (AT5G65670.2)	promoter-TSS (AT5G65670.2)	-87	AT5G65670.1	IAA9	INDOLE-3-ACETIC ACID 9|MPA24.1|MPA24_1|indole-3-acetic acid inducible 9	indole-3-acetic acid inducible 9	protein-coding
peak_192	5	26250877	26250989	Intergenic	Intergenic	-2475	AT5G65670.1	IAA9	INDOLE-3-ACETIC ACID 9|MPA24.1|MPA24_1|indole-3-acetic acid inducible 9	indole-3-acetic acid inducible 9	protein-coding
peak_193	1	26247250	26247462	TTS (AT1G69770.1)	TTS (AT1G69770.1)	6331	AT1G69770.1	CMT3	T6C23.3|T6C23_3|chromomethylase 3	chromomethylase 3	protein-coding
peak_194	1	26246295	26246766	Intergenic	Intergenic	-5687	AT1G69760.1	AT1G69760	T6C23.4|T6C23_4	suppressor SRP40-like protein	protein-coding
peak_195	1	26242384	26243655	Intergenic	Intergenic	-2176	AT1G69760.1	AT1G69760	T6C23.4|T6C23_4	suppressor SRP40-like protein	protein-coding
peak_196	5	26242163	26242253	TTS (AT5G65650.1)	TTS (AT5G65650.1)	2795	AT5G65650.1	AT5G65650	K21L13.17|K21L13_17	sugar transporter, putative (DUF1195)	protein-coding
peak_197	1	26241707	26241860	promoter-TSS (AT1G69760.1)	promoter-TSS (AT1G69760.1)	-940	AT1G69760.1	AT1G69760	T6C23.4|T6C23_4	suppressor SRP40-like protein	protein-coding
peak_198	1	26240646	26241046	promoter-TSS (AT1G69760.1)	promoter-TSS (AT1G69760.1)	-3	AT1G69760.1	AT1G69760	T6C23.4|T6C23_4	suppressor SRP40-like protein	protein-coding
peak_199	1	26239364	26240080	exon (AT1G69760.1, exon 1 of 1)	exon (AT1G69760.1, exon 1 of 1)	1121	AT1G69760.1	AT1G69760	T6C23.4|T6C23_4	suppressor SRP40-like protein	protein-coding
peak_200	1	26235776	26235969	TTS (AT1G69740.1)	TTS (AT1G69740.1)	659	AT1G69750.5	COX19-2	A. THALIANA CYTOCHROME C OXIDASE 19-2|ATCOX19-2|T6C23.5|T6C23_5|cytochrome c oxidase 19-2	cytochrome c oxidase 19-2	protein-coding
peak_201	1	26230075	26230325	exon (AT1G69730.1, exon 2 of 3)	exon (AT1G69730.1, exon 2 of 3)	1175	AT1G69730.1	AT1G69730	T6C23.7|T6C23_7	Wall-associated kinase family protein	protein-coding
peak_202	5	26229875	26230160	promoter-TSS (AT5G65630.1)	promoter-TSS (AT5G65630.1)	-443	AT5G65630.1	GTE7	K21L13.15|K21L13_15|global transcription factor group E7	global transcription factor group E7	protein-coding
peak_203	5	26229607	26229754	promoter-TSS (AT5G65630.1)	promoter-TSS (AT5G65630.1)	-106	AT5G65630.1	GTE7	K21L13.15|K21L13_15|global transcription factor group E7	global transcription factor group E7	protein-coding
peak_204	5	26228932	26228982	exon (AT5G65630.1, exon 1 of 3)	exon (AT5G65630.1, exon 1 of 3)	520	AT5G09405.1	AT5G09405	-	ncRNA	ncRNA
peak_205	1	26216287	26216468	exon (AT1G69690.1, exon 1 of 1)	exon (AT1G69690.1, exon 1 of 1)	368	AT1G69690.1	TCP15	AtTCP15|T6C23.11|T6C23_11|TEOSINTE BRANCHED1/CYCLOIDEA/PCF 15	TCP family transcription factor	protein-coding
peak_206	1	26207929	26208265	promoter-TSS (AT1G09097.1)	promoter-TSS (AT1G09097.1)	-67	AT1G09097.1	AT1G09097	-	ncRNA	ncRNA
peak_207	5	26177562	26177765	TTS (AT5G65490.1)	TTS (AT5G65490.1)	-1283	AT5G09385.1	AT5G09385	-	ncRNA	ncRNA
peak_208	1	26164600	26164731	promoter-TSS (AT1G69570.1)	promoter-TSS (AT1G69570.1)	-950	AT1G69570.1	AT1G69570	-	Dof-type zinc finger DNA-binding family protein	protein-coding
peak_209	5	26150519	26150619	promoter-TSS (AT5G65440.8)	promoter-TSS (AT5G65440.8)	24	AT5G65430.1	GRF8	14-3-3 PROTEIN G-BOX FACTOR14 KAPPA|14-3-3KAPPA|GF14 KAPPA|GF14 KAPPA ISOFORM|MNA5.16|MNA5_16|general regulatory factor 8	general regulatory factor 8	protein-coding
peak_210	1	26141034	26141859	promoter-TSS (AT1G69530.4)	promoter-TSS (AT1G69530.4)	-280	AT1G69530.2	EXPA1	AT-EXP1|ATEXP1|ATEXPA1|ATHEXP ALPHA 1.2|EXP1|EXPANSIN 1|F10D13.18|F10D13_18|expansin A1	expansin A1	protein-coding
peak_211	1	26134633	26135320	Intergenic	Intergenic	-1437	AT1G09063.1	AT1G09063	-	ncRNA	ncRNA
peak_212	1	26134325	26134353	promoter-TSS (AT1G09063.1)	promoter-TSS (AT1G09063.1)	-800	AT1G09063.1	AT1G09063	-	ncRNA	ncRNA
peak_213	1	26134077	26134081	promoter-TSS (AT1G09063.1)	promoter-TSS (AT1G09063.1)	-540	AT1G09063.1	AT1G09063	-	ncRNA	ncRNA
peak_214	5	26130201	26130452	promoter-TSS (AT5G65400.2)	promoter-TSS (AT5G65400.2)	-779	AT5G65390.1	AGP7	MNA5.12|MNA5_12|arabinogalactan protein 7	arabinogalactan protein 7	protein-coding
peak_215	5	26126476	26126686	promoter-TSS (AT5G65380.1)	promoter-TSS (AT5G65380.1)	-21	AT5G65380.1	AT5G65380	MNA5.11|MNA5_11	MATE efflux family protein	protein-coding
peak_216	5	26124421	26124521	intron (AT5G65380.1, intron 5 of 8)	intron (AT5G65380.1, intron 5 of 8)	2089	AT5G65380.1	AT5G65380	MNA5.11|MNA5_11	MATE efflux family protein	protein-coding
peak_217	1	26121244	26121347	promoter-TSS (AT1G69490.1)	promoter-TSS (AT1G69490.1)	-785	AT1G69490.1	NAP	ACTIVATED BY AP3/PI|ANAC029|ATNAP|Arabidopsis NAC domain containing protein 29|F10D13.14|F10D13_14|NAC-LIKE|NAC-like|activated by AP3/PI	NAC-like, activated by AP3/PI	protein-coding
peak_218	1	26105864	26105995	promoter-TSS (AT1G69440.1)	promoter-TSS (AT1G69440.1)	-601	AT1G69440.1	AGO7	ARGONAUTE7|F10D13.11|F10D13_11|ZIP|ZIPPY	Argonaute family protein	protein-coding
peak_219	5	26104493	26104505	promoter-TSS (AT5G65310.2)	promoter-TSS (AT5G65310.2)	115	AT5G65310.1	HB5	ATHB-5|ATHB5|MNA5.4|MNA5_4|homeobox protein 5	homeobox protein 5	protein-coding
peak_220	5	26100817	26100892	TTS (AT5G65310.1)	TTS (AT5G65310.1)	-3287	AT5G65305.1	AT5G65305	67923.TRNA-MET-1	tRNA	tRNA
peak_221	5	26098310	26098431	promoter-TSS (AT5G65305.1)	promoter-TSS (AT5G65305.1)	-803	AT5G65305.1	AT5G65305	67923.TRNA-MET-1	tRNA	tRNA
peak_222	1	26042986	26043340	promoter-TSS (AT1G69270.1)	promoter-TSS (AT1G69270.1)	-422	AT1G69270.1	RPK1	AtRPK1|F4N2.27|F4N2_27|RECEPTOR-LIKE PROTEIN KINASE 1|receptor-like protein kinase 1	receptor-like protein kinase 1	protein-coding
peak_223	1	26036549	26036702	promoter-TSS (AT1G69252.1)	promoter-TSS (AT1G69252.1)	55	AT1G69252.2	AT1G69252	-	ncRNA	ncRNA
peak_224	1	26001709	26002016	TTS (AT1G69160.1)	TTS (AT1G69160.1)	2025	AT1G69160.1	AT1G69160	F4N2.12|F4N2_12	suppressor	protein-coding
peak_225	1	25999707	26000159	promoter-TSS (AT1G69160.1)	promoter-TSS (AT1G69160.1)	96	AT1G69160.1	AT1G69160	F4N2.12|F4N2_12	suppressor	protein-coding
peak_226	1	25998188	25998390	Intergenic	Intergenic	-1278	AT1G09047.1	AT1G09047	-	ncRNA	ncRNA
peak_227	1	25997543	25997759	promoter-TSS (AT1G09047.1)	promoter-TSS (AT1G09047.1)	-640	AT1G09047.1	AT1G09047	-	ncRNA	ncRNA
peak_228	1	25957656	25957784	promoter-TSS (AT1G69040.1)	promoter-TSS (AT1G69040.1)	-103	AT1G69040.1	ACR4	ACT domain repeat 4|F4N2.2|F4N2_2	ACT domain repeat 4	protein-coding
peak_229	5	25922338	25922649	intron (AT5G64850.1, intron 2 of 2)	intron (AT5G64850.1, intron 2 of 2)	1091	AT5G64850.1	AT5G64850	MXK3.7|MXK3_7	sorbin/SH3 domain protein	protein-coding
peak_230	5	25921469	25921570	exon (AT5G64850.1, exon 1 of 3)	exon (AT5G64850.1, exon 1 of 3)	117	AT5G64850.1	AT5G64850	MXK3.7|MXK3_7	sorbin/SH3 domain protein	protein-coding
peak_231	5	25899991	25900527	TTS (AT5G64780.1)	TTS (AT5G64780.1)	1868	AT5G64780.1	AT5G64780	MVP7.11|MVP7_11	holocarboxylase synthetase	protein-coding
peak_232	5	25898037	25898172	promoter-TSS (AT5G64770.1)	promoter-TSS (AT5G64770.1)	67	AT5G64770.1	RGF9	CLE-like 9|CLEL 9|GLV2|GOLVEN 2|MVP7.10|MVP7_10|root meristem growth factor 9	root meristem growth factor	protein-coding
peak_233	1	25890304	25890690	TTS (AT1G68870.1)	TTS (AT1G68870.1)	1246	AT1G68872.3	AT1G68872	-	ncRNA	ncRNA
peak_234	1	25887741	25887887	exon (AT1G68862.2, exon 2 of 3)	exon (AT1G68862.2, exon 2 of 3)	434	AT1G68862.2	AT1G68862	-	transmembrane protein	protein-coding
peak_235	1	25880140	25880379	promoter-TSS (AT1G68840.2)	promoter-TSS (AT1G68840.2)	-64	AT1G68840.2	RAV2	AtRAV2|EDF2|ETHYLENE RESPONSE DNA BINDING FACTOR 2|RAP2.8|RELATED TO AP2 8|T6L1.3|T6L1_3|TEM2|TEMPRANILLO 2|related to ABI3/VP1 2	related to ABI3/VP1 2	protein-coding
peak_236	5	25879417	25879741	Intergenic	Intergenic	-1454	AT5G64740.1	CESA6	E112|ISOXABEN RESISTANT 2|IXR2|MVP7.7|MVP7_7|PRC1|PROCUSTE 1|cellulose synthase 6	cellulose synthase 6	protein-coding
peak_237	1	25878667	25879225	Intergenic	Intergenic	-1209	AT1G68840.1	RAV2	AtRAV2|EDF2|ETHYLENE RESPONSE DNA BINDING FACTOR 2|RAP2.8|RELATED TO AP2 8|T6L1.3|T6L1_3|TEM2|TEMPRANILLO 2|related to ABI3/VP1 2	related to ABI3/VP1 2	protein-coding
peak_238	1	25833880	25834035	promoter-TSS (AT1G68780.1)	promoter-TSS (AT1G68780.1)	9	AT1G68780.1	AT1G68780	F14K14.11|F14K14_11	RNI-like superfamily protein	protein-coding
peak_239	5	25814107	25814348	promoter-TSS (AT5G64570.3)	promoter-TSS (AT5G64570.3)	-579	AT5G64570.1	XYL4	ARABIDOPSIS THALIANA BETA-D-XYLOSIDASE 4|ATBXL4|MUB3.9|MUB3_9|beta-D-xylosidase 4	beta-D-xylosidase 4	protein-coding
peak_240	5	25793036	25793221	Intergenic	Intergenic	-1317	AT5G09205.1	AT5G09205	-	ncRNA	ncRNA
peak_241	1	25758971	25759314	promoter-TSS (AT1G68590.1)	promoter-TSS (AT1G68590.1)	-594	AT1G68600.1	AT1G68600	F24J5.16|F24J5_16	aluminum activated malate transporter family protein	protein-coding
peak_242	1	25756186	25756259	promoter-TSS (AT1G68585.1)	promoter-TSS (AT1G68585.1)	-378	AT1G68585.1	AT1G68585	-	hypothetical protein	protein-coding
peak_243	1	25756476	25756789	promoter-TSS (AT1G68585.1)	promoter-TSS (AT1G68585.1)	32	AT1G68585.1	AT1G68585	-	hypothetical protein	protein-coding
peak_244	5	25753935	25754075	exon (AT5G64410.1, exon 2 of 5)	exon (AT5G64410.1, exon 2 of 5)	1496	AT5G64410.1	OPT4	ARABIDOPSIS THALIANA OLIGOPEPTIDE TRANSPORTER 4|ATOPT4|MSJ1.25|MSJ1_25|oligopeptide transporter 4	oligopeptide transporter 4	protein-coding
peak_245	5	25753144	25753453	intron (AT5G64410.1, intron 2 of 4)	intron (AT5G64410.1, intron 2 of 4)	2203	AT5G64410.1	OPT4	ARABIDOPSIS THALIANA OLIGOPEPTIDE TRANSPORTER 4|ATOPT4|MSJ1.25|MSJ1_25|oligopeptide transporter 4	oligopeptide transporter 4	protein-coding
peak_246	1	25727403	25727647	promoter-TSS (AT1G68550.2)	promoter-TSS (AT1G68550.2)	-139	AT1G68550.2	CRF10	T26J14.12|T26J14_12|cytokinin response factor 10	Integrase-type DNA-binding superfamily protein	protein-coding
peak_247	1	25714784	25715070	promoter-TSS (AT1G68530.2)	promoter-TSS (AT1G68530.2)	97	AT1G68530.1	KCS6	3-ketoacyl-CoA synthase 6|AtCUT1|CER6|CUT1|CUTICULAR 1|ECERIFERUM 6|G2|POLLEN-PISTIL INCOMPATIBILITY 1|POP1|T26J14.10|T26J14_10	3-ketoacyl-CoA synthase 6	protein-coding
peak_248	1	25711679	25711955	promoter-TSS (AT1G68520.1)	promoter-TSS (AT1G68520.1)	562	AT1G68526.1	AT1G68526	-	hypothetical protein	protein-coding
peak_249	1	25710890	25711512	promoter-TSS (AT1G68520.1)	promoter-TSS (AT1G68520.1)	-212	AT1G68520.1	BBX14	B-box domain protein 14|T26J14.9|T26J14_9	B-box type zinc finger protein with CCT domain-containing protein	protein-coding
peak_250	5	25704848	25704914	exon (AT5G64260.1, exon 1 of 1)	exon (AT5G64260.1, exon 1 of 1)	1232	AT5G64260.1	EXL2	EXORDIUM like 2|MSJ1_10	EXORDIUM like 2	protein-coding
peak_251	5	25703769	25704013	exon (AT5G64260.1, exon 1 of 1)	exon (AT5G64260.1, exon 1 of 1)	242	AT5G64260.1	EXL2	EXORDIUM like 2|MSJ1_10	EXORDIUM like 2	protein-coding
peak_252	1	25656988	25657284	promoter-TSS (AT1G68440.1)	promoter-TSS (AT1G68440.1)	-621	AT1G68440.1	AT1G68440	T2E12.1|T2E12_1	transmembrane protein	protein-coding
peak_253	1	25657749	25658053	exon (AT1G68440.1, exon 1 of 1)	exon (AT1G68440.1, exon 1 of 1)	144	AT1G68440.1	AT1G68440	T2E12.1|T2E12_1	transmembrane protein	protein-coding
peak_254	5	25536716	25536763	promoter-TSS (AT5G63810.1)	promoter-TSS (AT5G63810.1)	-335	AT5G63810.1	BGAL10	Arabidopsis thaliana beta-galactosidase 10|AtBGAL10|MGI19.1|MGI19_1|beta-galactosidase 10	beta-galactosidase 10	protein-coding
peak_255	1	25531953	25532063	promoter-TSS (AT1G68130.1)	promoter-TSS (AT1G68130.1)	0	AT1G68130.1	IDD14	AtIDD14|IDD14alpha|IDD14beta|T23K23.2|T23K23_2|indeterminate(ID)-domain 14	indeterminate(ID)-domain 14	protein-coding
peak_256	5	25530848	25530938	intron (AT5G63800.1, intron 1 of 15)	intron (AT5G63800.1, intron 1 of 15)	838	AT5G63800.1	MUM2	BGAL6|MBK5.28|MBK5_28|MUCILAGE-MODIFIED 2|beta-galactosidase 6	Glycosyl hydrolase family 35 protein	protein-coding
peak_257	5	25529965	25530191	promoter-TSS (AT5G63800.1)	promoter-TSS (AT5G63800.1)	23	AT5G63800.1	MUM2	BGAL6|MBK5.28|MBK5_28|MUCILAGE-MODIFIED 2|beta-galactosidase 6	Glycosyl hydrolase family 35 protein	protein-coding
peak_258	1	25467384	25467658	exon (AT1G67900.2, exon 1 of 4)	exon (AT1G67900.2, exon 1 of 4)	586	AT1G67900.6	AT1G67900	T23K23.25|T23K23_25	Phototropic-responsive NPH3 family protein	protein-coding
peak_259	1	25465709	25465919	exon (AT1G67900.2, exon 1 of 4)	exon (AT1G67900.2, exon 1 of 4)	1088	AT1G67900.5	AT1G67900	T23K23.25|T23K23_25	Phototropic-responsive NPH3 family protein	protein-coding
peak_260	1	25464071	25464342	promoter-TSS (AT1G67900.2)	promoter-TSS (AT1G67900.2)	-170	AT1G67900.2	AT1G67900	T23K23.25|T23K23_25	Phototropic-responsive NPH3 family protein	protein-coding
peak_261	5	25436902	25437167	exon (AT5G09170.1, exon 1 of 1)	exon (AT5G09170.1, exon 1 of 1)	117	AT5G09170.1	AT5G09170	-	ncRNA	ncRNA
peak_262	5	25433102	25433311	promoter-TSS (AT5G63530.2)	promoter-TSS (AT5G63530.2)	-60	AT5G63530.2	FP3	ARABIDOPSIS THALIANA FARNESYLATED PROTEIN 3|ATFP3|MLE2.16|MLE2_16|farnesylated protein 3	farnesylated protein 3	protein-coding
peak_263	5	25430572	25430746	Intergenic	Intergenic	-1404	AT5G63520.1	AT5G63520	MLE2.15|MLE2_15	F-box/LRR protein	protein-coding
peak_264	5	25399405	25399570	promoter-TSS (AT5G63420.1)	promoter-TSS (AT5G63420.1)	-830	AT5G63420.1	emb2746	MLE2.5|MLE2_5|embryo defective 2746	RNA-metabolising metallo-beta-lactamase family protein	protein-coding
peak_265	5	25343994	25344237	promoter-TSS (AT5G63180.1)	promoter-TSS (AT5G63180.1)	-746	AT5G63180.1	AT5G63180	MDC12.15|MDC12_15	Pectin lyase-like superfamily protein	protein-coding
peak_266	5	25336892	25337023	Intergenic	Intergenic	-1387	AT5G63160.2	BT1	BTB and TAZ domain protein 1|MDC12.13|MDC12_13	BTB and TAZ domain protein 1	protein-coding
peak_267	5	25333711	25333794	exon (AT5G63160.2, exon 4 of 4)	exon (AT5G63160.2, exon 4 of 4)	1797	AT5G63160.3	BT1	BTB and TAZ domain protein 1|MDC12.13|MDC12_13	BTB and TAZ domain protein 1	protein-coding
peak_268	5	25250370	25250564	promoter-TSS (AT5G62910.2)	promoter-TSS (AT5G62910.2)	-169	AT5G62910.2	AT5G62910	MQB2.23|MQB2_23	RING/U-box superfamily protein	protein-coding
peak_269	1	25230280	25230304	promoter-TSS (AT1G67340.1)	promoter-TSS (AT1G67340.1)	53	AT1G67340.1	AT1G67340	F1N21.16	HCP-like superfamily protein with MYND-type zinc finger	protein-coding
peak_270	5	25196378	25196528	Intergenic	Intergenic	-1008	AT5G62730.1	AT5G62730	MQB2.30|MQB2_30	Major facilitator superfamily protein	protein-coding
peak_271	1	25176119	25176432	promoter-TSS (AT1G67265.1)	promoter-TSS (AT1G67265.1)	-45	AT1G67265.1	RTFL21	DEVIL 3|DVL3|ROTUNDIFOLIA like 21	ROTUNDIFOLIA like 21	protein-coding
peak_272	1	25174900	25175258	TTS (AT1G67265.1)	TTS (AT1G67265.1)	934	AT1G08923.1	AT1G08923	-	ncRNA	ncRNA
peak_273	1	25136844	25136882	TTS (ENSRNA049757761-T1)	TTS (ENSRNA049757761-T1)	700	at1g67195
peak_274	5	25071418	25071781	promoter-TSS (AT5G62430.1)	promoter-TSS (AT5G62430.1)	-488	AT5G62430.1	CDF1	K19B1.4|K19B1_4|cycling DOF factor 1	cycling DOF factor 1	protein-coding
peak_275	5	25070272	25070531	intron (AT5G62430.1, intron 1 of 1)	intron (AT5G62430.1, intron 1 of 1)	710	AT5G62430.1	CDF1	K19B1.4|K19B1_4|cycling DOF factor 1	cycling DOF factor 1	protein-coding
peak_276	5	25069081	25069268	TTS (AT5G62430.1)	TTS (AT5G62430.1)	1937	AT5G62430.1	CDF1	K19B1.4|K19B1_4|cycling DOF factor 1	cycling DOF factor 1	protein-coding
peak_277	1	25049313	25049633	promoter-TSS (AT1G67090.2)	promoter-TSS (AT1G67090.2)	-49	AT1G67090.2	RBCS1A	F1O19.14|F5A8.1|F5A8_1|ribulose bisphosphate carboxylase small chain 1A	ribulose bisphosphate carboxylase small chain 1A	protein-coding
peak_278	5	25039894	25039962	promoter-TSS (AT5G62360.1)	promoter-TSS (AT5G62360.1)	-612	AT5G62360.1	AT5G62360	MMI9.1|MMI9_1	Plant invertase/pectin methylesterase inhibitor superfamily protein	protein-coding
peak_279	1	25031915	25032103	promoter-TSS (AT1G08897.1)	promoter-TSS (AT1G08897.1)	-729	AT1G08897.1	AT1G08897	-	ncRNA	ncRNA
peak_280	5	25019092	25019384	promoter-TSS (AT5G62290.2)	promoter-TSS (AT5G62290.2)	63	AT5G62290.1	AT5G62290	MMI9.12|MMI9_12	nucleotide-sensitive chloride conductance regulator (ICln) family protein	protein-coding
peak_281	5	25015602	25015778	TTS (AT5G62270.1)	TTS (AT5G62270.1)	-1170	AT5G62280.1	AT5G62280	MMI9.11|MMI9_11	DUF1442 family protein (DUF1442)	protein-coding
peak_282	5	25014706	25014897	TTS (AT5G62270.1)	TTS (AT5G62270.1)	-2059	AT5G62280.1	AT5G62280	MMI9.11|MMI9_11	DUF1442 family protein (DUF1442)	protein-coding
peak_283	1	24996285	24996741	promoter-TSS (AT1G66970.1)	promoter-TSS (AT1G66970.1)	-154	AT1G66970.1	SVL2	F1O19.5|F1O19_5|GDPDL1|Glycerophosphodiester phosphodiesterase (GDPD) like 1|SHV3-like 2	SHV3-like 2	protein-coding
peak_284	5	24991061	24991108	promoter-TSS (AT5G62220.1)	promoter-TSS (AT5G62220.1)	-753	AT5G62220.1	GT18	ATGT18|MMI9.5|MMI9_5|XLT2|Xyloglucan L-side chain galactosylTransferase position 2|glycosyltransferase 18	glycosyltransferase 18	protein-coding
peak_285	1	24974761	24975008	promoter-TSS (AT1G66940.4)	promoter-TSS (AT1G66940.4)	62	AT1G66940.3	AT1G66940	T4O24.1|T4O24_1	kinase-like protein	protein-coding
peak_286	5	24953129	24953480	promoter-TSS (AT5G62130.4)	promoter-TSS (AT5G62130.4)	58	AT5G62130.4	AT5G62130	MTG10.16|MTG10_16	Per1-like family protein	protein-coding
peak_287	5	24952271	24952531	exon (AT5G62130.3, exon 1 of 4)	exon (AT5G62130.3, exon 1 of 4)	831	AT5G62130.2	AT5G62130	MTG10.16|MTG10_16	Per1-like family protein	protein-coding
peak_288	1	24952281	24952560	TTS (AT1G08857.2)	TTS (AT1G08857.2)	1157	AT1G66880.3	AT1G66880	F4N21.1|F4N21_1	Protein kinase superfamily protein	protein-coding
peak_289	5	24939128	24939425	promoter-TSS (AT5G62100.3)	promoter-TSS (AT5G62100.3)	-37	AT5G62090.3	SLK2	MTG10.12|MTG10_12|SEUSS-like 2	SEUSS-like 2	protein-coding
peak_290	5	24910218	24910417	promoter-TSS (AT5G62000.3)	promoter-TSS (AT5G62000.3)	-35	AT5G62000.3	ARF2	ARF1-BINDING PROTEIN|ARF1-BP|AT5G62010|AtARF2|HLS1 SUPPRESSOR|HSS|MTG10.1|MTG10_1|ORE14|ORESARA 14|auxin response factor 2	auxin response factor 2	protein-coding
peak_291	5	24909554	24909828	promoter-TSS (AT5G62000.3)	promoter-TSS (AT5G62000.3)	29	AT5G09045.1	AT5G09045	-	ncRNA	ncRNA
peak_292	5	24908289	24908451	promoter-TSS (AT5G61997.1)	promoter-TSS (AT5G61997.1)	14	AT5G61997.1	AT5G61997	-	transmembrane protein	protein-coding
peak_293	5	24906177	24906304	promoter-TSS (AT5G09035.1)	promoter-TSS (AT5G09035.1)	-424	AT5G09035.1	AT5G09035	-	ncRNA	ncRNA
peak_294	5	24767463	24767708	TTS (AT5G61605.1)	TTS (AT5G61605.1)	147	AT5G61600.1	ERF104	K11J9.13|K11J9_13|ethylene response factor 104	ethylene response factor 104	protein-coding
peak_295	5	24765844	24766151	promoter-TSS (AT5G61590.1)	promoter-TSS (AT5G61590.1)	-486	AT5G61590.1	AT5G61590	DEWAX|Decrease Wax Biosynthesis|K11J9.4|K11J9_4	Integrase-type DNA-binding superfamily protein	protein-coding
peak_296	5	24765299	24765530	promoter-TSS (AT5G61590.1)	promoter-TSS (AT5G61590.1)	97	AT5G61590.1	AT5G61590	DEWAX|Decrease Wax Biosynthesis|K11J9.4|K11J9_4	Integrase-type DNA-binding superfamily protein	protein-coding
peak_297	5	24764165	24764445	TTS (AT5G61580.2)	TTS (AT5G61580.2)	1206	AT5G61590.1	AT5G61590	DEWAX|Decrease Wax Biosynthesis|K11J9.4|K11J9_4	Integrase-type DNA-binding superfamily protein	protein-coding
peak_298	5	24758174	24758348	promoter-TSS (AT5G61570.1)	promoter-TSS (AT5G61570.1)	72	AT5G61570.1	AT5G61570	K11J9.21|K11J9_21	Protein kinase superfamily protein	protein-coding
peak_299	1	24677154	24677361	exon (AT1G66230.1, exon 1 of 2)	exon (AT1G66230.1, exon 1 of 2)	136	AT1G66230.1	MYB20	AtMYB20|T6J19.5|T6J19_5|myb domain protein 20	myb domain protein 20	protein-coding
peak_300	5	24661459	24662029	promoter-TSS (AT5G61330.2)	promoter-TSS (AT5G61330.2)	-503	AT5G61330.1	AT5G61330	MFB13.10|MFB13_10	rRNA processing protein-like protein	protein-coding
peak_301	5	24641668	24642349	Intergenic	Intergenic	-1243	AT5G61270.1	PIF7	MFB13.4|MFB13_4|phytochrome-interacting factor7	phytochrome-interacting factor7	protein-coding
peak_302	5	24640342	24640911	promoter-TSS (AT5G61270.3)	promoter-TSS (AT5G61270.3)	13	AT5G61270.3	PIF7	MFB13.4|MFB13_4|phytochrome-interacting factor7	phytochrome-interacting factor7	protein-coding
peak_303	1	24552844	24552910	exon (AT1G65960.3, exon 2 of 5)	exon (AT1G65960.3, exon 2 of 5)	874	AT1G65960.2	GAD2	F12P19.12|F12P19_12|GLUTAMATE DECARBOXYLASE 2|glutamate decarboxylase 2	glutamate decarboxylase 2	protein-coding
peak_304	5	24533057	24533394	Intergenic	Intergenic	1558	ENSRNA049492652-T1
peak_305	5	24508451	24508724	Intergenic	Intergenic	-2318	AT5G60910.1	AGL8	AGAMOUS-like 8|FRUITFULL|FUL|MSL3.30|MSL3_30	AGAMOUS-like 8	protein-coding
peak_306	5	24484119	24484185	promoter-TSS (AT5G60860.1)	promoter-TSS (AT5G60860.1)	-346	AT5G60860.1	RABA1f	AtRABA1f|MAE1.9|MAE1_9|RAB GTPase homolog A1F	RAB GTPase homolog A1F	protein-coding
peak_307	5	24481880	24482084	TTS (AT5G08975.1)	TTS (AT5G08975.1)	839	AT5G08975.1	AT5G08975	-	ncRNA	ncRNA
peak_308	5	24482226	24482681	TTS (AT5G60850.1)	TTS (AT5G60850.1)	368	AT5G08975.1	AT5G08975	-	ncRNA	ncRNA
peak_309	5	24480113	24480525	promoter-TSS (AT5G60850.1)	promoter-TSS (AT5G60850.1)	28	AT5G60850.1	OBP4	MAE1.2|MAE1_2|OBF binding protein 4|ZINC FINGER PROTEIN OBP4	OBF binding protein 4	protein-coding
peak_310	5	24476743	24477110	Intergenic	Intergenic	-2402	AT5G60840.1	AT5G60840	MAE1.8|MAE1_8	hypothetical protein	protein-coding
peak_311	5	24461123	24461205	exon (AT5G60800.2, exon 5 of 6)	exon (AT5G60800.2, exon 5 of 6)	1377	AT5G60800.2	AT5G60800	MAE1.5|MAE1_5	Heavy metal transport/detoxification superfamily protein	protein-coding
peak_312	5	24414038	24414235	intron (AT5G60710.1, intron 1 of 1)	intron (AT5G60710.1, intron 1 of 1)	1009	AT5G60710.1	AT5G60710	MUP24.2|MUP24_2	Zinc finger (C3HC4-type RING finger) family protein	protein-coding
peak_313	1	24388498	24388766	intron (AT1G65590.1, intron 2 of 13)	intron (AT1G65590.1, intron 2 of 13)	3080	AT1G65590.1	HEXO3	ATHEX1|F5I14.12|F5I14_12|beta-hexosaminidase 3	beta-hexosaminidase 3	protein-coding
peak_314	5	24386050	24386195	exon (AT5G60680.1, exon 1 of 1)	exon (AT5G60680.1, exon 1 of 1)	112	AT5G60680.1	AT5G60680	MUP24.10|MUP24_10	transcription initiation factor TFIID subunit (Protein of unknown function, DUF584)	protein-coding
peak_315	5	24384097	24384238	Intergenic	Intergenic	-1843	AT5G60680.1	AT5G60680	MUP24.10|MUP24_10	transcription initiation factor TFIID subunit (Protein of unknown function, DUF584)	protein-coding
peak_316	5	24384384	24384685	Intergenic	Intergenic	-1476	AT5G60680.1	AT5G60680	MUP24.10|MUP24_10	transcription initiation factor TFIID subunit (Protein of unknown function, DUF584)	protein-coding
peak_317	5	24257338	24257468	promoter-TSS (AT5G60270.1)	promoter-TSS (AT5G60270.1)	-320	AT5G60270.1	AT5G60270	F15L12.9|F15L12_9|L-type lectin receptor kinase I.7|LecRK-I.7	Concanavalin A-like lectin protein kinase family protein	protein-coding
peak_318	5	24236626	24236735	TTS (AT5G60190.1)	TTS (AT5G60190.1)	2249	AT5G60190.1	AT5G60190	F15L12.8|F15L12_8	Cysteine proteinases superfamily protein	protein-coding
peak_319	5	24090842	24090879	exon (AT5G59790.1, exon 1 of 4)	exon (AT5G59790.1, exon 1 of 4)	214	AT5G59790.2	AT5G59790	MMN10.1|MMN10_1	UPSTREAM OF FLC protein (DUF966)	protein-coding
peak_320	5	24085808	24086059	TTS (AT5G08930.1)	TTS (AT5G08930.1)	864	AT5G08930.1	AT5G08930	-	ncRNA	ncRNA
peak_321	5	24084790	24085111	Intergenic	Intergenic	-1388	AT5G59780.3	MYB59	ATMYB59|ATMYB59-1|ATMYB59-2|ATMYB59-3|MTH12.19|MTH12_19|MYB DOMAIN PROTEIN 59|myb domain protein 59	myb domain protein 59	protein-coding
peak_322	5	24083407	24083673	promoter-TSS (AT5G59780.1)	promoter-TSS (AT5G59780.1)	-12	AT5G59780.2	MYB59	ATMYB59|ATMYB59-1|ATMYB59-2|ATMYB59-3|MTH12.19|MTH12_19|MYB DOMAIN PROTEIN 59|myb domain protein 59	myb domain protein 59	protein-coding
peak_323	5	24063999	24064241	TTS (AT5G59720.1)	TTS (AT5G59720.1)	170	AT5G59732.1	AT5G59732	-	ncRNA	ncRNA
peak_324	1	24061100	24061206	exon (AT1G64780.1, exon 1 of 1)	exon (AT1G64780.1, exon 1 of 1)	1651	AT1G64780.1	AMT1;2	ATAMT1;2|ammonium transporter 1;2	ammonium transporter 1;2	protein-coding
peak_325	1	24048671	24048799	promoter-TSS (AT1G64720.1)	promoter-TSS (AT1G64720.1)	87	AT1G64720.1	CP5	F13O11.4|F13O11_4	Polyketide cyclase/dehydrase and lipid transport superfamily protein	protein-coding
peak_326	5	23997776	23997808	promoter-TSS (AT5G59540.1)	promoter-TSS (AT5G59540.1)	29	AT5G59540.1	AT5G59540	F2O15.6|F2O15_6	2-oxoglutarate (2OG) and Fe(II)-dependent oxygenase superfamily protein	protein-coding
peak_327	5	23966011	23966436	promoter-TSS (AT5G59430.2)	promoter-TSS (AT5G59430.2)	-994	AT5G59430.2	TRP1	ATTRP1|F2O15.20|F2O15_20|TELOMERE REPEAT BINDING PROTEIN 1|telomeric repeat binding protein 1	telomeric repeat binding protein 1	protein-coding
peak_328	1	23952922	23953199	promoter-TSS (AT1G64500.1)	promoter-TSS (AT1G64500.1)	-39	AT1G64500.1	AT1G64500	F1N19.7|F1N19_7	Glutaredoxin family protein	protein-coding
peak_329	5	23940726	23941019	promoter-TSS (AT5G59350.3)	promoter-TSS (AT5G59350.3)	90	AT5G59350.3	AT5G59350	F2O15.1|F2O15_1	transmembrane protein	protein-coding
peak_330	1	23890540	23890636	TTS (AT1G64370.1)	TTS (AT1G64370.1)	1605	AT1G64380.1	AT1G64380	F15H21.12|F15H21_12	Integrase-type DNA-binding superfamily protein	protein-coding
peak_331	5	23848754	23849555	promoter-TSS (AT5G59080.1)	promoter-TSS (AT5G59080.1)	-3	AT5G59080.2	AT5G59080	K18B18.8|K18B18_8	hypothetical protein	protein-coding
peak_332	5	23842784	23842835	promoter-TSS (AT5G59050.2)	promoter-TSS (AT5G59050.2)	51	AT5G59050.4	AT5G59050	K18B18.4|K18B18_4	G patch domain protein	protein-coding
peak_333	5	23840889	23841019	exon (AT5G59050.3, exon 3 of 5)	exon (AT5G59050.3, exon 3 of 5)	1723	AT5G59050.2	AT5G59050	K18B18.4|K18B18_4	G patch domain protein	protein-coding
peak_334	5	23840553	23840659	exon (AT5G59050.3, exon 3 of 5)	exon (AT5G59050.3, exon 3 of 5)	2071	AT5G59050.2	AT5G59050	K18B18.4|K18B18_4	G patch domain protein	protein-coding
peak_335	5	23833446	23833629	TTS (AT5G59030.1)	TTS (AT5G59030.1)	1208	AT5G59030.1	COPT1	K19M22.24|copper transporter 1	copper transporter 1	protein-coding
peak_336	5	23784941	23785239	exon (AT5G58900.1, exon 1 of 2)	exon (AT5G58900.1, exon 1 of 2)	422	AT5G58900.1	AT5G58900	K19M22.10|K19M22_10	Homeodomain-like transcriptional regulator	protein-coding
peak_337	1	23775945	23776020	exon (AT1G64060.1, exon 13 of 14)	exon (AT1G64060.1, exon 13 of 14)	-2273	AT1G64065.1	AT1G64065	-	Late embryogenesis abundant (LEA) hydroxyproline-rich glycoprotein family	protein-coding
peak_338	5	23734001	23734065	promoter-TSS (AT5G58760.2)	promoter-TSS (AT5G58760.2)	-240	AT5G58770.1	cPT4	AtcPT4|MZN1.21|MZN1_21|cis-prenyltransferase 4	Undecaprenyl pyrophosphate synthetase family protein	protein-coding
peak_339	1	23716093	23716568	promoter-TSS (AT1G63900.2)	promoter-TSS (AT1G63900.2)	-124	AT1G63880.1	AT1G63880	T12P18.10|T12P18_10	Disease resistance protein (TIR-NBS-LRR class) family	protein-coding
peak_340	5	23524310	23524492	promoter-TSS (AT5G58140.4)	promoter-TSS (AT5G58140.4)	-86	AT5G58140.4	PHOT2	AtPHOT2|K21L19.6|K21L19_6|NON PHOTOTROPIC HYPOCOTYL 1-LIKE|NPL1|phototropin 2	phototropin 2	protein-coding
peak_341	5	23501242	23501441	promoter-TSS (AT5G58070.1)	promoter-TSS (AT5G58070.1)	75	AT5G58070.1	TIL	ATTIL|K21L19.9|K21L19_9|TEMPERATURE-INDUCED LIPOCALIN|temperature-induced lipocalin	temperature-induced lipocalin	protein-coding
peak_342	5	23389187	23389288	TTS (AT5G57720.1)	TTS (AT5G57720.1)	2425	AT5G57720.1	AT5G57720	MRI1.8|MRI1_8	AP2/B3-like transcriptional factor family protein	protein-coding
peak_343	5	23384459	23384679	exon (AT5G57710.1, exon 1 of 4)	exon (AT5G57710.1, exon 1 of 4)	314	AT5G57710.1	AT5G57710	MRI1.7|MRI1_7|SMAX1|SUPPRESSOR OF MAX2 1	Double Clp-N motif-containing P-loop nucleoside triphosphate hydrolases superfamily protein	protein-coding
peak_344	5	23379004	23379108	Intergenic	Intergenic	3886	AT5G57700.4	AT5G57700	MRI1.6|MRI1_6	BNR/Asp-box repeat family protein	protein-coding
peak_345	5	23359636	23360138	promoter-TSS (AT5G08745.1)	promoter-TSS (AT5G08745.1)	-215	AT5G08745.1	AT5G08745	-	ncRNA	ncRNA
peak_346	5	23358037	23358463	Intergenic	Intergenic	-1099	AT5G08755.1	AT5G08755	-	ncRNA	ncRNA
peak_347	5	23357060	23357294	TTS (AT5G57660.1)	TTS (AT5G57660.1)	1840	AT5G57660.1	COL5	ATCOL5|B-box domain protein 6|BBX6|CONSTANS-like 5|MRI1.1|MRI1_1	CONSTANS-like 5	protein-coding
peak_348	3	23355038	23355154	TTS (AT3G63215.1)	TTS (AT3G63215.1)	384	AT3G63210.1	AT3G63210	MARD1|MEDIATOR OF ABA-REGULATED DORMANCY 1	mediator of aba-regulated dormancy protein (DUF581)	protein-coding
peak_349	3	23352170	23352397	promoter-TSS (AT3G09935.1)	promoter-TSS (AT3G09935.1)	-11	AT3G09935.1	AT3G09935	-	ncRNA	ncRNA
peak_350	3	23347281	23347588	exon (AT3G63200.1, exon 2 of 2)	exon (AT3G63200.1, exon 2 of 2)	1680	AT3G63200.1	PLP9	PATATIN-like protein 9|PLA IIIB	PATATIN-like protein 9	protein-coding
peak_351	3	23340433	23340486	promoter-TSS (AT3G63180.2)	promoter-TSS (AT3G63180.2)	-119	AT3G63180.1	TKL	ATTKL|TIC-like|TICKLE	TIC-like protein	protein-coding
peak_352	3	23334121	23334164	promoter-TSS (AT3G63170.1)	promoter-TSS (AT3G63170.1)	-108	AT3G63160.1	OEP6	outer envelope protein 6	outer envelope membrane protein	protein-coding
peak_353	3	23291812	23292091	TTS (AT3G63010.1)	TTS (AT3G63010.1)	-2431	AT3G63020.2	AT3G63020	-	hypothetical protein (DUF3049)	protein-coding
peak_354	3	23288282	23288477	promoter-TSS (AT3G63010.1)	promoter-TSS (AT3G63010.1)	-864	AT3G63010.1	GID1B	ATGID1B|GA INSENSITIVE DWARF1B	alpha/beta-Hydrolases superfamily protein	protein-coding
peak_355	3	23276361	23276832	promoter-TSS (AT3G62980.1)	promoter-TSS (AT3G62980.1)	34	AT3G62980.1	TIR1	AtTIR1|TRANSPORT INHIBITOR RESPONSE 1	F-box/RNI-like superfamily protein	protein-coding
peak_356	3	23264881	23265146	promoter-TSS (AT3G62940.3)	promoter-TSS (AT3G62940.3)	-282	AT3G62940.3	AT3G62940	OTU5|ovarian tumor domain (OTU)-containing DUB (deubiquitilating enzyme) 5	Cysteine proteinases superfamily protein	protein-coding
peak_357	5	23230617	23230779	promoter-TSS (AT5G57345.1)	promoter-TSS (AT5G57345.1)	51	AT5G57345.1	AT5G57345	-	transmembrane protein	protein-coding
peak_358	5	23226172	23227060	exon (AT5G57340.2, exon 1 of 2)	exon (AT5G57340.2, exon 1 of 2)	665	AT5G57340.2	AT5G57340	MJB24.15|MJB24_15	ras guanine nucleotide exchange factor Q-like protein	protein-coding
peak_359	5	23227516	23227958	exon (AT5G57340.2, exon 1 of 2)	exon (AT5G57340.2, exon 1 of 2)	1786	AT5G57340.2	AT5G57340	MJB24.15|MJB24_15	ras guanine nucleotide exchange factor Q-like protein	protein-coding
peak_360	5	23221985	23222199	Intergenic	Intergenic	-3859	AT5G57340.1	AT5G57340	MJB24.15|MJB24_15	ras guanine nucleotide exchange factor Q-like protein	protein-coding
peak_361	3	23172845	23173081	exon (AT3G62660.1, exon 1 of 1)	exon (AT3G62660.1, exon 1 of 1)	209	AT3G62660.1	GATL7	galacturonosyltransferase-like 7	galacturonosyltransferase-like 7	protein-coding
peak_362	3	23168985	23169304	TTS (AT3G62650.2)	TTS (AT3G62650.2)	690	AT3G62650.1	AT3G62650	-	hypothetical protein	protein-coding
peak_363	5	23167766	23167972	promoter-TSS (AT5G57180.1)	promoter-TSS (AT5G57180.1)	27	AT5G57180.4	CIA2	MUL3.13|MUL3_13|chloroplast import apparatus 2	chloroplast import apparatus 2	protein-coding
peak_364	3	23167679	23168457	promoter-TSS (AT3G62650.2)	promoter-TSS (AT3G62650.2)	7	AT3G62650.2	AT3G62650	-	hypothetical protein	protein-coding
peak_365	3	23166163	23166368	promoter-TSS (AT3G62630.1)	promoter-TSS (AT3G62630.1)	714	AT3G62640.1	AT3G62640	-	DUF3511 domain protein (DUF3511)	protein-coding
peak_366	5	23165673	23166130	Intergenic	Intergenic	-1873	AT5G57180.1	CIA2	MUL3.13|MUL3_13|chloroplast import apparatus 2	chloroplast import apparatus 2	protein-coding
peak_367	5	23164048	23164301	promoter-TSS (AT5G57170.1)	promoter-TSS (AT5G57170.1)	-884	AT5G57170.1	AT5G57170	MUL3.12|MUL3_12	Tautomerase/MIF superfamily protein	protein-coding
peak_368	5	23163551	23163628	promoter-TSS (AT5G57170.1)	promoter-TSS (AT5G57170.1)	-299	AT5G57170.1	AT5G57170	MUL3.12|MUL3_12	Tautomerase/MIF superfamily protein	protein-coding
peak_369	3	23162827	23163875	TTS (AT3G62630.1)	TTS (AT3G62630.1)	2036	AT3G62630.1	AT3G62630	-	stress response NST1-like protein (DUF1645)	protein-coding
peak_370	3	23162143	23162479	TTS (AT3G62620.8)	TTS (AT3G62620.8)	2367	AT3G62620.10	AT3G62620	-	sucrose-phosphatase-like protein	protein-coding
peak_371	3	23135961	23136094	promoter-TSS (AT3G62540.1)	promoter-TSS (AT3G62540.1)	397	AT3G62550.1	AT3G62550	-	Adenine nucleotide alpha hydrolases-like superfamily protein	protein-coding
peak_372	3	23116023	23116151	promoter-TSS (AT3G09775.1)	promoter-TSS (AT3G09775.1)	-187	AT3G09775.1	AT3G09775	-	ncRNA	ncRNA
peak_373	3	23116356	23116562	exon (AT3G09775.1, exon 1 of 2)	exon (AT3G09775.1, exon 1 of 2)	185	AT3G09775.1	AT3G09775	-	ncRNA	ncRNA
peak_374	5	23092142	23092352	TTS (AT5G57060.2)	TTS (AT5G57060.2)	2146	AT5G57060.8	AT5G57060	MHM17.20|MHM17_20	60S ribosomal L18a-like protein	protein-coding
peak_375	5	23018069	23018370	Intergenic	Intergenic	-2204	AT5G56890.1	AT5G56890	-	Protein kinase superfamily protein	protein-coding
peak_376	3	23013846	23014103	promoter-TSS (AT3G62150.1)	promoter-TSS (AT3G62150.1)	56	AT3G62150.3	ABCB21	ATP-binding cassette B21|P-glycoprotein 21|PGP21	P-glycoprotein 21	protein-coding
peak_377	3	22999506	22999677	exon (AT3G62110.1, exon 2 of 7)	exon (AT3G62110.1, exon 2 of 7)	597	AT3G62110.2	AT3G62110	-	Pectin lyase-like superfamily protein	protein-coding
peak_378	5	22996958	22997144	Intergenic	Intergenic	-2402	AT5G08655.1	AT5G08655	-	ncRNA	ncRNA
peak_379	5	22992555	22992630	promoter-TSS (AT5G08645.1)	promoter-TSS (AT5G08645.1)	-274	AT5G08645.1	AT5G08645	-	ncRNA	ncRNA
peak_380	5	22991945	22992328	promoter-TSS (AT5G56860.1)	promoter-TSS (AT5G56860.1)	-606	AT5G56860.1	GNC	GATA|GATA TRANSCRIPTION FACTOR 21|GATA21|MPI10.2|MPI10_2|carbon metabolism-involved|nitrate-inducible	GATA type zinc finger transcription factor family protein	protein-coding
peak_381	5	22992911	22993297	TTS (AT5G08645.1)	TTS (AT5G08645.1)	237	AT5G08635.1	AT5G08635	-	ncRNA	ncRNA
peak_382	5	22991382	22991587	promoter-TSS (AT5G56860.1)	promoter-TSS (AT5G56860.1)	46	AT5G56860.1	GNC	GATA|GATA TRANSCRIPTION FACTOR 21|GATA21|MPI10.2|MPI10_2|carbon metabolism-involved|nitrate-inducible	GATA type zinc finger transcription factor family protein	protein-coding
peak_383	3	22951337	22951616	exon (AT3G61970.1, exon 1 of 1)	exon (AT3G61970.1, exon 1 of 1)	153	AT3G61970.1	NGA2	NGATHA2	AP2/B3-like transcriptional factor family protein	protein-coding
peak_384	3	22949414	22949514	Intergenic	Intergenic	-1859	AT3G61970.1	NGA2	NGATHA2	AP2/B3-like transcriptional factor family protein	protein-coding
peak_385	3	22947789	22948052	promoter-TSS (AT3G61962.1)	promoter-TSS (AT3G61962.1)	-687	AT3G61962.1	AT3G61962	-	Putative membrane lipoprotein	protein-coding
peak_386	3	22946283	22946653	TTS (AT3G61962.1)	TTS (AT3G61962.1)	765	AT3G61962.1	AT3G61962	-	Putative membrane lipoprotein	protein-coding
peak_387	3	22921994	22922143	promoter-TSS (at3g61897)	promoter-TSS (at3g61897)	-138	at3g61897
peak_388	3	22917366	22917555	Intergenic	Intergenic	-2067	AT3G61890.1	HB-12	ARABIDOPSIS THALIANA HOMEOBOX 12|ATHB-12|ATHB12|homeobox 12	homeobox 12	protein-coding
peak_389	3	22915280	22915407	promoter-TSS (AT3G61890.1)	promoter-TSS (AT3G61890.1)	50	AT3G61890.1	HB-12	ARABIDOPSIS THALIANA HOMEOBOX 12|ATHB-12|ATHB12|homeobox 12	homeobox 12	protein-coding
peak_390	3	22879589	22879723	promoter-TSS (AT3G61800.1)	promoter-TSS (AT3G61800.1)	-989	AT3G61800.1	AT3G61800	F21F14.3	ENTH/VHS protein	protein-coding
peak_391	3	22834842	22834972	promoter-TSS (AT3G09695.1)	promoter-TSS (AT3G09695.1)	-23	AT3G09695.1	AT3G09695	-	ncRNA	ncRNA
peak_392	1	22817318	22817388	TTS (AT1G61790.2)	TTS (AT1G61790.2)	-2248	AT1G61795.1	AT1G61795	-	PAK-box/P21-Rho-binding family protein	protein-coding
peak_393	3	22810760	22810890	exon (AT3G61640.1, exon 1 of 2)	exon (AT3G61640.1, exon 1 of 2)	199	AT3G61640.1	AGP20	Arabinogalactan protein 20|AtAGP20|arabinogalactan protein 20	arabinogalactan protein 20	protein-coding
peak_394	3	22807680	22807779	promoter-TSS (AT3G09665.1)	promoter-TSS (AT3G09665.1)	-6	AT3G09665.1	AT3G09665	-	ncRNA	ncRNA
peak_395	1	22801071	22801367	exon (AT1G61740.1, exon 1 of 4)	exon (AT1G61740.1, exon 1 of 4)	197	AT1G61740.1	AT1G61740	T13M11.10|T13M11_10	Sulfite exporter TauE/SafE family protein	protein-coding
peak_396	1	22799445	22799661	intron (AT1G61740.1, intron 1 of 3)	intron (AT1G61740.1, intron 1 of 3)	1863	AT1G61740.1	AT1G61740	T13M11.10|T13M11_10	Sulfite exporter TauE/SafE family protein	protein-coding
peak_397	3	22785676	22786011	promoter-TSS (AT3G61580.1)	promoter-TSS (AT3G61580.1)	-179	AT3G61580.1	SLD1	AtSLD1|sphingoid LCB desaturase 1	Fatty acid/sphingolipid desaturase	protein-coding
peak_398	3	22785278	22785342	promoter-TSS (AT3G61580.1)	promoter-TSS (AT3G61580.1)	-712	AT3G61580.1	SLD1	AtSLD1|sphingoid LCB desaturase 1	Fatty acid/sphingolipid desaturase	protein-coding
peak_399	3	22777451	22777694	promoter-TSS (AT3G61560.3)	promoter-TSS (AT3G61560.3)	-169	AT3G61560.1	AT3G61560	-	Reticulon family protein	protein-coding
peak_400	5	22772096	22773007	promoter-TSS (AT5G08455.1)	promoter-TSS (AT5G08455.1)	-452	AT5G08455.1	AT5G08455	-	ncRNA	ncRNA
peak_401	5	22763429	22764698	promoter-TSS (AT5G56240.4)	promoter-TSS (AT5G56240.4)	-140	AT5G56240.4	AT5G56240	K24C1.5|K24C1_5	hapless protein	protein-coding
peak_402	3	22745123	22745478	promoter-TSS (AT3G61470.1)	promoter-TSS (AT3G61470.1)	-214	AT3G61470.1	LHCA2	LHCI-680|photosystem I light harvesting complex gene 2	photosystem I light harvesting complex protein	protein-coding
peak_403	3	22743522	22743749	promoter-TSS (AT3G61460.1)	promoter-TSS (AT3G61460.1)	-863	AT3G61460.1	BRH1	brassinosteroid-responsive RING-H2	brassinosteroid-responsive RING-H2	protein-coding
peak_404	3	22742841	22743051	promoter-TSS (AT3G61460.1)	promoter-TSS (AT3G61460.1)	-174	AT3G61460.1	BRH1	brassinosteroid-responsive RING-H2	brassinosteroid-responsive RING-H2	protein-coding
peak_405	3	22743178	22743292	promoter-TSS (AT3G61460.1)	promoter-TSS (AT3G61460.1)	-463	AT3G61460.1	BRH1	brassinosteroid-responsive RING-H2	brassinosteroid-responsive RING-H2	protein-coding
peak_406	3	22735559	22735779	promoter-TSS (AT3G61440.3)	promoter-TSS (AT3G61440.3)	6	AT3G61440.3	CYSC1	ARATH;BSAS3;1|ATCYSC1|BETA-SUBSTITUTED ALA SYNTHASE 3;1|CYSTEINE SYNTHASE|CYSTEINE SYNTHASE C1|cysteine synthase C1	cysteine synthase C1	protein-coding
peak_407	3	22733146	22733182	promoter-TSS (AT3G61430.1)	promoter-TSS (AT3G61430.1)	-79	AT3G61430.1	PIP1A	ARABIDOPSIS THALIANA PLASMA MEMBRANE INTRINSIC PROTEIN 1|ATPIP1|PIP1|PIP1;1|PLASMA MEMBRANE INTRINSIC PROTEIN 1|PLASMA MEMBRANE INTRINSIC PROTEIN 1;1|plasma membrane intrinsic protein 1A	plasma membrane intrinsic protein 1A	protein-coding
peak_408	3	22732787	22732907	promoter-TSS (AT3G61420.2)	promoter-TSS (AT3G61420.2)	-396	AT3G61430.1	PIP1A	ARABIDOPSIS THALIANA PLASMA MEMBRANE INTRINSIC PROTEIN 1|ATPIP1|PIP1|PIP1;1|PLASMA MEMBRANE INTRINSIC PROTEIN 1|PLASMA MEMBRANE INTRINSIC PROTEIN 1;1|plasma membrane intrinsic protein 1A	plasma membrane intrinsic protein 1A	protein-coding
peak_409	3	22732049	22732403	promoter-TSS (AT3G61420.2)	promoter-TSS (AT3G61420.2)	-74	AT3G61420.1	AT3G61420	-	BSD domain (BTF2-like transcription factors, Synapse-associated proteins and DOS2-like proteins)	protein-coding
peak_410	3	22692899	22693289	promoter-TSS (AT3G61320.3)	promoter-TSS (AT3G61320.3)	56	AT3G61310.1	AT3G61310	AHL11|AT-hook motif nuclear localized protein 11	AT hook motif DNA-binding family protein	protein-coding
peak_411	5	22650098	22650301	promoter-TSS (AT5G55920.1)	promoter-TSS (AT5G55920.1)	-682	AT5G55920.1	OLI2	OLIGOCELLULA 2	S-adenosyl-L-methionine-dependent methyltransferases superfamily protein	protein-coding
peak_412	5	22642065	22642290	exon (AT5G55910.2, exon 1 of 3)	exon (AT5G55910.2, exon 1 of 3)	237	AT5G55910.1	D6PK	D6 protein kinase|MYN21.2|MYN21_2	D6 protein kinase	protein-coding
peak_413	5	22580217	22580683	TTS (AT5G55790.1)	TTS (AT5G55790.1)	885	AT5G55790.1	AT5G55790	MDF20.23|MDF20_23	hypothetical protein	protein-coding
peak_414	3	22434968	22435150	exon (AT3G60690.1, exon 1 of 1)	exon (AT3G60690.1, exon 1 of 1)	195	AT3G60690.1	AT3G60690	SAUR59|SMALL AUXIN UPREGULATED RNA 59	SAUR-like auxin-responsive protein family	protein-coding
peak_415	3	22412593	22412630	promoter-TSS (AT3G60630.1)	promoter-TSS (AT3G60630.1)	52	AT3G60630.1	HAM2	ARABIDOPSIS THALIANA HAIRY MERISTEM 2|ATHAM2|HAIRY MERISTEM 2|LOM2|LOST MERISTEMS 2	GRAS family transcription factor	protein-coding
peak_416	1	22388244	22388416	promoter-TSS (AT1G60800.1)	promoter-TSS (AT1G60800.1)	-564	AT1G60800.1	NIK3	AtNIK3|F8A5.31|F8A5_31|NSP-interacting kinase 3	NSP-interacting kinase 3	protein-coding
peak_417	3	22369585	22369699	promoter-TSS (AT3G09445.1)	promoter-TSS (AT3G09445.1)	-668	AT3G09445.1	AT3G09445	-	ncRNA	ncRNA
peak_418	3	22364625	22364813	TTS (AT3G09415.1)	TTS (AT3G09415.1)	1768	AT3G09415.1	AT3G09415	-	ncRNA	ncRNA
peak_419	3	22362180	22362337	exon (AT3G60520.2, exon 1 of 2)	exon (AT3G60520.2, exon 1 of 2)	101	AT3G60520.2	AT3G60520	-	zinc ion-binding protein	protein-coding
peak_420	3	22362510	22362729	promoter-TSS (AT3G60520.2)	promoter-TSS (AT3G60520.2)	-40	AT3G60520.1	AT3G60520	-	zinc ion-binding protein	protein-coding
peak_421	3	22319916	22320287	promoter-TSS (AT3G60380.1)	promoter-TSS (AT3G60380.1)	-473	AT3G60380.1	AT3G60380	-	cotton fiber protein	protein-coding
peak_422	3	22249066	22249226	exon (AT3G60200.1, exon 1 of 1)	exon (AT3G60200.1, exon 1 of 1)	254	AT3G60200.1	AT3G60200	F27H5.7	hypothetical protein	protein-coding
peak_423	5	22232926	22233033	promoter-TSS (AT5G54720.1)	promoter-TSS (AT5G54720.1)	-30	AT5G54720.1	AT5G54720	K5F14.7|K5F14_7	Ankyrin repeat family protein	protein-coding
peak_424	5	22226666	22226899	TTS (AT5G54710.1)	TTS (AT5G54710.1)	-1166	AT5G54700.2	AT5G54700	K5F14.4|K5F14_4	Ankyrin repeat family protein	protein-coding
peak_425	3	22210181	22210342	promoter-TSS (AT3G60130.2)	promoter-TSS (AT3G60130.2)	15	AT3G60130.3	BGLU16	beta glucosidase 16	beta glucosidase 16	protein-coding
peak_426	3	22187360	22187458	promoter-TSS (AT3G60070.2)	promoter-TSS (AT3G60070.2)	134	AT3G60080.1	AT3G60080	-	RING/U-box superfamily protein	protein-coding
peak_427	5	22173169	22173660	TTS (AT5G08215.1)	TTS (AT5G08215.1)	654	AT5G08215.1	AT5G08215	-	ncRNA	ncRNA
peak_428	3	22142066	22142271	promoter-TSS (AT3G59940.1)	promoter-TSS (AT3G59940.1)	-688	AT3G59940.1	AT3G59940	KFB50|KISS ME DEADLY 4|KMD4|Kelch repeat F-box 50	Galactose oxidase/kelch repeat superfamily protein	protein-coding
peak_429	3	22142490	22142924	promoter-TSS (AT3G59940.1)	promoter-TSS (AT3G59940.1)	-149	AT3G59940.1	AT3G59940	KFB50|KISS ME DEADLY 4|KMD4|Kelch repeat F-box 50	Galactose oxidase/kelch repeat superfamily protein	protein-coding
peak_430	3	22121962	22122203	TTS (ENSRNA049757973-T1)	TTS (ENSRNA049757973-T1)	854	at3g59884
peak_431	5	22080338	22080609	promoter-TSS (AT5G54380.1)	promoter-TSS (AT5G54380.1)	-132	AT5G54380.1	THE1	GA469.3|GA469_3|THESEUS1	protein kinase family protein	protein-coding
peak_432	5	22031407	22031637	promoter-TSS (AT5G54260.1)	promoter-TSS (AT5G54260.1)	-516	AT5G54260.1	MRE11	ARABIDOPSIS MEIOTIC RECOMBINATION 11|ATMRE11|MDK4.8|MDK4_8|MEIOTIC RECOMBINATION 11	DNA repair and meiosis protein (Mre11)	protein-coding
peak_433	5	21960842	21960980	TTS (AT5G54110.2)	TTS (AT5G54110.2)	-1659	AT5G54130.2	AT5G54130	-	Calcium-binding endonuclease/exonuclease/phosphatase family	protein-coding
peak_434	3	21831982	21832341	promoter-TSS (AT3G59068.1)	promoter-TSS (AT3G59068.1)	-31	AT3G59068.1	AT3G59068	-	ncRNA	ncRNA
peak_435	3	21831563	21831855	promoter-TSS (AT3G59060.2)	promoter-TSS (AT3G59060.2)	452	AT3G09185.1	AT3G09185	-	ncRNA	ncRNA
peak_436	3	21830137	21831008	promoter-TSS (AT3G59060.3)	promoter-TSS (AT3G59060.3)	58	AT3G59060.4	PIL6	PHYTOCHROME-INTERACTING FACTOR 5|PIF5|phytochrome interacting factor 3-like 6	phytochrome interacting factor 3-like 6	protein-coding
peak_437	3	21831187	21831341	promoter-TSS (AT3G59060.2)	promoter-TSS (AT3G59060.2)	7	AT3G09185.1	AT3G09185	-	ncRNA	ncRNA
peak_438	5	21752815	21752957	Intergenic	Intergenic	-1548	AT5G53540.1	AT5G53540	MNC6.8|MNC6_8	P-loop containing nucleoside triphosphate hydrolases superfamily protein	protein-coding
peak_439	5	21752524	21752672	Intergenic	Intergenic	-1260	AT5G53540.1	AT5G53540	MNC6.8|MNC6_8	P-loop containing nucleoside triphosphate hydrolases superfamily protein	protein-coding
peak_440	1	21745972	21746502	promoter-TSS (AT1G58602.2)	promoter-TSS (AT1G58602.2)	-117	AT1G58602.2	AT1G58602	-	LRR and NB-ARC domains-containing disease resistance protein	protein-coding
peak_441	5	21737391	21737394	Intergenic	Intergenic	-1457	AT5G53510.1	OPT9	ATOPT9|MNC6.5|MNC6_5|oligopeptide transporter 9	oligopeptide transporter 9	protein-coding
peak_442	5	21737170	21737244	Intergenic	Intergenic	-1642	AT5G53510.1	OPT9	ATOPT9|MNC6.5|MNC6_5|oligopeptide transporter 9	oligopeptide transporter 9	protein-coding
peak_443	5	21735051	21735340	Intergenic	Intergenic	-3654	AT5G53510.1	OPT9	ATOPT9|MNC6.5|MNC6_5|oligopeptide transporter 9	oligopeptide transporter 9	protein-coding
peak_444	5	21733908	21734050	Intergenic	Intergenic	-4566	AT5G53500.1	AT5G53500	MNC6.4|MNC6_4	Transducin/WD40 repeat-like superfamily protein	protein-coding
peak_445	5	21734267	21734381	Intergenic	Intergenic	-4525	AT5G53510.1	OPT9	ATOPT9|MNC6.5|MNC6_5|oligopeptide transporter 9	oligopeptide transporter 9	protein-coding
peak_446	5	21724696	21724826	promoter-TSS (AT5G53490.4)	promoter-TSS (AT5G53490.4)	-60	AT5G53490.4	AT5G53490	MNC6.3|MNC6_3	Tetratricopeptide repeat (TPR)-like superfamily protein	protein-coding
peak_447	5	21562202	21562339	TTS (AT5G53160.1)	TTS (AT5G53160.1)	1552	AT5G53160.1	RCAR3	MFH8.10|MFH8_10|PYL8|PYR1-like 8|regulatory components of ABA receptor 3	regulatory components of ABA receptor 3	protein-coding
peak_448	3	21523920	21524513	promoter-TSS (AT3G58120.2)	promoter-TSS (AT3G58120.2)	-698	AT3G58120.1	BZIP61	ATBZIP61	Basic-leucine zipper (bZIP) transcription factor family protein	protein-coding
peak_449	3	21523126	21523519	promoter-TSS (AT3G09095.1)	promoter-TSS (AT3G09095.1)	53	AT3G58120.2	BZIP61	ATBZIP61	Basic-leucine zipper (bZIP) transcription factor family protein	protein-coding
peak_450	3	21510314	21510564	Intergenic	Intergenic	-2700	AT3G58070.1	GIS	F9D24.2|GLABROUS INFLORESCENCE STEMS	C2H2 and C2HC zinc fingers superfamily protein	protein-coding
peak_451	5	21454297	21454507	promoter-TSS (AT5G52900.1)	promoter-TSS (AT5G52900.1)	-422	AT5G52900.1	MAKR6	MEMBRANE-ASSOCIATED KINASE REGULATOR 6|MXC20.13|MXC20_13	membrane-associated kinase regulator	protein-coding
peak_452	5	21453801	21453951	exon (AT5G52900.1, exon 1 of 2)	exon (AT5G52900.1, exon 1 of 2)	104	AT5G52900.1	MAKR6	MEMBRANE-ASSOCIATED KINASE REGULATOR 6|MXC20.13|MXC20_13	membrane-associated kinase regulator	protein-coding
peak_453	5	21452710	21453025	exon (AT5G52900.1, exon 2 of 2)	exon (AT5G52900.1, exon 2 of 2)	1113	AT5G52900.1	MAKR6	MEMBRANE-ASSOCIATED KINASE REGULATOR 6|MXC20.13|MXC20_13	membrane-associated kinase regulator	protein-coding
peak_454	5	21450160	21450300	promoter-TSS (AT5G07915.1)	promoter-TSS (AT5G07915.1)	-68	AT5G07925.1	AT5G07925	-	ncRNA	ncRNA
peak_455	1	21440912	21441084	promoter-TSS (AT1G57980.1)	promoter-TSS (AT1G57980.1)	-151	AT1G57980.1	AT1G57980	F13D13.2|F13D13_2	Nucleotide-sugar transporter family protein	protein-coding
peak_456	5	21438897	21439014	exon (AT5G52882.1, exon 1 of 13)	exon (AT5G52882.1, exon 1 of 13)	178	AT5G52882.1	AT5G52882	-	P-loop containing nucleoside triphosphate hydrolases superfamily protein	protein-coding
peak_457	5	21437557	21438053	intron (AT5G52882.1, intron 1 of 12)	intron (AT5G52882.1, intron 1 of 12)	1328	AT5G52882.1	AT5G52882	-	P-loop containing nucleoside triphosphate hydrolases superfamily protein	protein-coding
peak_458	3	21412733	21412971	promoter-TSS (AT3G57800.2)	promoter-TSS (AT3G57800.2)	-948	AT3G57800.2	AT3G57800	AT3G57795	basic helix-loop-helix (bHLH) DNA-binding superfamily protein	protein-coding
peak_459	3	21411713	21411904	promoter-TSS (AT3G57800.2)	promoter-TSS (AT3G57800.2)	96	AT3G57800.2	AT3G57800	AT3G57795	basic helix-loop-helix (bHLH) DNA-binding superfamily protein	protein-coding
peak_460	3	21409746	21410112	exon (AT3G57800.1, exon 4 of 8)	exon (AT3G57800.1, exon 4 of 8)	-1334	AT3G09005.1	U2.3	-	ncRNA	ncRNA
peak_461	5	21306751	21307115	promoter-TSS (AT5G52510.1)	promoter-TSS (AT5G52510.1)	-83	AT5G52510.1	SCL8	SCARECROW-like 8|T4M5.2|T4M5_2	SCARECROW-like 8	protein-coding
peak_462	3	21295816	21295943	TTS (AT3G57530.1)	TTS (AT3G57530.1)	-2708	AT3G57520.1	SIP2	AtSIP2|RS2|raffinose synthase 2|seed imbibition 2	seed imbibition 2	protein-coding
peak_463	1	21265707	21265827	exon (AT1G56720.1, exon 1 of 7)	exon (AT1G56720.1, exon 1 of 7)	128	AT1G56720.1	AT1G56720	F25P12.84|F25P12_84	Protein kinase superfamily protein	protein-coding
peak_464	3	21241380	21241521	promoter-TSS (AT3G08925.1)	promoter-TSS (AT3G08925.1)	-479	AT3G08915.1	AT3G08915	-	ncRNA	ncRNA
peak_465	3	21215552	21215785	promoter-TSS (AT3G57330.2)	promoter-TSS (AT3G57330.2)	-240	AT3G57330.2	ACA11	autoinhibited Ca2+-ATPase 11	autoinhibited Ca2+-ATPase 11	protein-coding
peak_466	3	21123772	21124045	promoter-TSS (AT3G57070.1)	promoter-TSS (AT3G57070.1)	49	AT3G57070.1	AT3G57070	-	Glutaredoxin family protein	protein-coding
peak_467	3	21109453	21109727	promoter-TSS (AT3G08825.1)	promoter-TSS (AT3G08825.1)	176	AT3G57040.1	ARR9	ATRR4|F24I3_120|RESPONSE REGULATOR 4|response regulator 9	response regulator 9	protein-coding
peak_468	3	21108777	21108969	promoter-TSS (AT3G08815.1)	promoter-TSS (AT3G08815.1)	-186	AT3G57040.2	ARR9	ATRR4|F24I3_120|RESPONSE REGULATOR 4|response regulator 9	response regulator 9	protein-coding
peak_469	3	21108210	21108358	promoter-TSS (AT3G08815.1)	promoter-TSS (AT3G08815.1)	67	AT3G08815.1	AT3G08815	-	ncRNA	ncRNA
peak_470	3	21107450	21107670	TTS (AT3G08815.1)	TTS (AT3G08815.1)	791	AT3G08815.1	AT3G08815	-	ncRNA	ncRNA
peak_471	1	21059597	21060200	promoter-TSS (AT1G08127.1)	promoter-TSS (AT1G08127.1)	-594	AT1G08127.1	AT1G08127	-	ncRNA	ncRNA
peak_472	1	21043118	21043365	promoter-TSS (AT1G56220.1)	promoter-TSS (AT1G56220.1)	-107	AT1G56220.1	AT1G56220	F14G9.17|F14G9_17	Dormancy/auxin associated family protein	protein-coding
peak_473	3	21007602	21007814	exon (AT3G56710.2, exon 1 of 2)	exon (AT3G56710.2, exon 1 of 2)	356	AT3G56710.1	SIB1	sigma factor binding protein 1	sigma factor binding protein 1	protein-coding
peak_474	1	20948549	20948660	exon (AT1G08087.2, exon 1 of 2)	exon (AT1G08087.2, exon 1 of 2)	365	AT1G56010.1	NAC1	ANAC022|Arabidopsis NAC domain containing protein 21|Arabidopsis NAC domain containing protein 22|F14J16.32|NAC domain containing protein 1|anac021	NAC domain containing protein 1	protein-coding
peak_475	5	20943229	20943438	Intergenic	Intergenic	-2343	AT5G51560.1	AT5G51560	K17N15.11|K17N15_11	Leucine-rich repeat protein kinase family protein	protein-coding
peak_476	5	20941327	20941761	promoter-TSS (AT5G51550.1)	promoter-TSS (AT5G51550.1)	-649	AT5G51550.1	EXL3	EXORDIUM like 3|K17N15.10|K17N15_10	EXORDIUM like 3	protein-coding
peak_477	3	20939616	20939633	promoter-TSS (AT3G56480.1)	promoter-TSS (AT3G56480.1)	7	AT3G56480.1	AT3G56480	-	myosin heavy chain-like protein	protein-coding
peak_478	3	20910444	20910527	exon (AT3G56400.1, exon 1 of 3)	exon (AT3G56400.1, exon 1 of 3)	138	AT3G56400.1	WRKY70	ARABIDOPSIS THALIANA WRKY DNA-BINDING PROTEIN 70|ATWRKY70|WRKY DNA-binding protein 70	WRKY DNA-binding protein 70	protein-coding
peak_479	3	20909657	20909811	exon (AT3G56400.1, exon 2 of 3)	exon (AT3G56400.1, exon 2 of 3)	889	AT3G56400.1	WRKY70	ARABIDOPSIS THALIANA WRKY DNA-BINDING PROTEIN 70|ATWRKY70|WRKY DNA-binding protein 70	WRKY DNA-binding protein 70	protein-coding
peak_480	3	20908344	20908753	TTS (AT3G56390.1)	TTS (AT3G56390.1)	1194	AT3G56390.1	AT3G56390	-	WRKY transcription factor-like protein	protein-coding
peak_481	5	20901323	20901770	promoter-TSS (AT5G51460.5)	promoter-TSS (AT5G51460.5)	9	AT5G51460.3	ATTPPA	MFG13.17|TPPA|TREHALOSE-6-PHOSPHATE PHOSPHATASE|trehalose-6-phosphate phosphatase A	Haloacid dehalogenase-like hydrolase (HAD) superfamily protein	protein-coding
peak_482	5	20900350	20900551	promoter-TSS (AT5G51460.1)	promoter-TSS (AT5G51460.1)	-409	AT5G51460.1	ATTPPA	MFG13.17|TPPA|TREHALOSE-6-PHOSPHATE PHOSPHATASE|trehalose-6-phosphate phosphatase A	Haloacid dehalogenase-like hydrolase (HAD) superfamily protein	protein-coding
peak_483	3	20806014	20806065	TTS (AT3G56070.1)	TTS (AT3G56070.1)	294	AT3G56060.1	AT3G56060	-	Glucose-methanol-choline (GMC) oxidoreductase family protein	protein-coding
peak_484	3	20801011	20801599	promoter-TSS (AT3G56050.1)	promoter-TSS (AT3G56050.1)	123	AT3G56050.2	AT3G56050	-	Protein kinase family protein	protein-coding
peak_485	3	20765100	20765253	Intergenic	Intergenic	-2120	AT3G55960.1	AT3G55960	-	Haloacid dehalogenase-like hydrolase (HAD) superfamily protein	protein-coding
peak_486	3	20763037	20763269	promoter-TSS (AT3G55960.1)	promoter-TSS (AT3G55960.1)	-97	AT3G55960.1	AT3G55960	-	Haloacid dehalogenase-like hydrolase (HAD) superfamily protein	protein-coding
peak_487	3	20737435	20737851	promoter-TSS (AT3G08605.1)	promoter-TSS (AT3G08605.1)	-762	AT3G08605.1	U5.1b	-	ncRNA	ncRNA
peak_488	5	20729049	20729669	promoter-TSS (AT5G50950.1)	promoter-TSS (AT5G50950.1)	-72	AT5G50950.2	FUM2	FUMARASE 2|K3K7.11|K3K7_11	FUMARASE 2	protein-coding
peak_489	5	20727816	20728437	Intergenic	Intergenic	-1305	AT5G50950.2	FUM2	FUMARASE 2|K3K7.11|K3K7_11	FUMARASE 2	protein-coding
peak_490	1	20668595	20668765	exon (AT1G55360.1, exon 1 of 7)	exon (AT1G55360.1, exon 1 of 7)	137	AT1G55360.1	AT1G55360	F7A10.1|F7A10_1	tRNA-splicing ligase (DUF239)	protein-coding
peak_491	1	20651398	20651675	promoter-TSS (AT1G55340.2)	promoter-TSS (AT1G55340.2)	-278	AT1G55340.1	AT1G55340	F7A10.13|F7A10_13	hypothetical protein (DUF1639)	protein-coding
peak_492	3	20606059	20606331	intron (AT3G55560.1, intron 1 of 1)	intron (AT3G55560.1, intron 1 of 1)	455	AT3G55560.1	AGF2	AHL15|AT-hook motif nuclear-localized protein 15|AT-hook protein of GA feedback 2	AT-hook protein of GA feedback 2	protein-coding
peak_493	3	20476552	20477038	promoter-TSS (AT3G08465.1)	promoter-TSS (AT3G08465.1)	179	AT3G08455.1	AT3G08455	-	ncRNA	ncRNA
peak_494	3	20477519	20478003	TTS (AT3G08465.1)	TTS (AT3G08465.1)	134	AT3G08460.1	AT3G08460	-	ncRNA	ncRNA
peak_495	3	20474470	20475105	exon (AT3G55240.1, exon 1 of 3)	exon (AT3G55240.1, exon 1 of 3)	545	AT3G55240.1	AT3G55240	-	Plant protein 1589 of unknown function	protein-coding
peak_496	1	20431611	20431814	exon (AT1G54740.1, exon 1 of 1)	exon (AT1G54740.1, exon 1 of 1)	943	AT1G54740.1	AT1G54740	T22H22.16|T22H22_16	FANTASTIC four-like protein (DUF3049)	protein-coding
peak_497	1	20430395	20430851	promoter-TSS (AT1G54740.1)	promoter-TSS (AT1G54740.1)	-146	AT1G54740.1	AT1G54740	T22H22.16|T22H22_16	FANTASTIC four-like protein (DUF3049)	protein-coding
peak_498	3	20346485	20347150	intron (AT3G54920.1, intron 2 of 3)	intron (AT3G54920.1, intron 2 of 3)	-1223	AT3G54910.2	AT3G54910	-	RNI-like superfamily protein	protein-coding
peak_499	3	20296536	20296890	intron (AT3G54810.1, intron 1 of 2)	intron (AT3G54810.1, intron 1 of 2)	297	AT3G54810.1	BME3	BLUE MICROPYLAR END 3|BLUE MICROPYLAR END 3-ZINC FINGER|BME3-ZF|GATA TRANSCRIPTION FACTOR 8|GATA8|T5N23.3	Plant-specific GATA-type zinc finger transcription factor family protein	protein-coding
peak_500	3	20296034	20296326	promoter-TSS (AT3G54810.1)	promoter-TSS (AT3G54810.1)	50	AT3G54810.2	BME3	BLUE MICROPYLAR END 3|BLUE MICROPYLAR END 3-ZINC FINGER|BME3-ZF|GATA TRANSCRIPTION FACTOR 8|GATA8|T5N23.3	Plant-specific GATA-type zinc finger transcription factor family protein	protein-coding
peak_501	1	20210775	20211012	exon (AT1G54130.1, exon 1 of 6)	exon (AT1G54130.1, exon 1 of 6)	121	AT1G54130.1	RSH3	AT-RSH3|ATRSH3|F15I1.23|F15I1_23|RELA/SPOT HOMOLOG 3|RELA/SPOT homolog 3	RELA/SPOT homolog 3	protein-coding
peak_502	1	20210052	20210086	promoter-TSS (AT1G54130.1)	promoter-TSS (AT1G54130.1)	-703	AT1G54130.1	RSH3	AT-RSH3|ATRSH3|F15I1.23|F15I1_23|RELA/SPOT HOMOLOG 3|RELA/SPOT homolog 3	RELA/SPOT homolog 3	protein-coding
peak_503	5	20208970	20209040	promoter-TSS (AT5G49740.1)	promoter-TSS (AT5G49740.1)	-228	AT5G49740.1	FRO7	ATFRO7|FERRIC REDUCTION OXIDASE 7|K2I5.10|K2I5_10|ferric reduction oxidase 7	ferric reduction oxidase 7	protein-coding
peak_504	5	20208658	20208833	promoter-TSS (AT5G49740.1)	promoter-TSS (AT5G49740.1)	-15	AT5G49740.3	FRO7	ATFRO7|FERRIC REDUCTION OXIDASE 7|K2I5.10|K2I5_10|ferric reduction oxidase 7	ferric reduction oxidase 7	protein-coding
peak_505	1	20134376	20134636	promoter-TSS (AT1G53910.2)	promoter-TSS (AT1G53910.2)	-338	AT1G53910.1	RAP2.12	T18A20.14|T18A20_14|related to AP2 12	related to AP2 12	protein-coding
peak_506	1	20133219	20133595	TTS (AT1G53903.1)	TTS (AT1G53903.1)	1336	AT1G53903.1	AT1G53903	-	linoleate 9S-lipoxygenase-4 protein, putative (DUF581)	protein-coding
peak_507	1	20128228	20128389	intron (AT1G53900.2, intron 2 of 6)	intron (AT1G53900.2, intron 2 of 6)	674	AT1G53900.1	AT1G53900	T18A20.13	Eukaryotic translation initiation factor 2B (eIF-2B) family protein	protein-coding
peak_508	1	20127072	20127567	promoter-TSS (AT1G53900.1)	promoter-TSS (AT1G53900.1)	-226	AT1G53900.2	AT1G53900	T18A20.13	Eukaryotic translation initiation factor 2B (eIF-2B) family protein	protein-coding
peak_509	1	20124200	20124815	promoter-TSS (AT1G53890.1)	promoter-TSS (AT1G53890.1)	-199	AT1G53890.2	AT1G53890	T18A20.12	LURP-one-like protein (DUF567)	protein-coding
peak_510	1	20121811	20122071	TTS (AT1G53887.1)	TTS (AT1G53887.1)	1045	AT1G53887.2	AT1G53887	-	hypothetical protein	protein-coding
peak_511	1	20122824	20123033	promoter-TSS (AT1G53887.2)	promoter-TSS (AT1G53887.2)	58	AT1G53887.2	AT1G53887	-	hypothetical protein	protein-coding
peak_512	1	20120659	20121030	TTS (AT1G53885.1)	TTS (AT1G53885.1)	1338	AT1G53885.1	AT1G53885	-	linoleate 9S-lipoxygenase-4 protein, putative (DUF581)	protein-coding
peak_513	3	20117017	20117156	intron (AT3G54320.1, intron 6 of 7)	intron (AT3G54320.1, intron 6 of 7)	1779	AT3G54320.2	WRI1	ACTIVATOR OF SPO(MIN)::LUC1|ASML1|ATWRI1|WRI|WRINKLED|WRINKLED 1	Integrase-type DNA-binding superfamily protein	protein-coding
peak_514	1	20114516	20115002	promoter-TSS (AT1G53875.1)	promoter-TSS (AT1G53875.1)	-161	AT1G53875.1	AT1G53875	-	LURP-one-like protein	protein-coding
peak_515	1	20115663	20115767	promoter-TSS (AT1G53880.1)	promoter-TSS (AT1G53880.1)	-159	AT1G53880.1	AT1G53880	T18A20.11|T18A20_11	translation initiation factor eIF-2B subunit alpha	protein-coding
peak_516	1	20111633	20112098	promoter-TSS (AT1G53870.2)	promoter-TSS (AT1G53870.2)	-276	AT1G53870.2	AT1G53870	T18A20.10|T18A20_10	LURP-one-like protein (DUF567)	protein-coding
peak_517	1	20110262	20110428	promoter-TSS (AT1G53860.1)	promoter-TSS (AT1G53860.1)	-680	AT1G53860.1	AT1G53860	T18A20.9|T18A20_9	Remorin family protein	protein-coding
peak_518	1	20101016	20101134	promoter-TSS (AT1G53840.1)	promoter-TSS (AT1G53840.1)	-224	AT1G53840.1	PME1	ATPME1|T18A20.7|T18A20_7|pectin methylesterase 1	pectin methylesterase 1	protein-coding
peak_519	5	20021389	20021626	Intergenic	Intergenic	-1935	AT5G49390.1	AT5G49390	K7J8.6|K7J8_6	serine/threonine-protein phosphatase 4 regulatory subunit-like protein	protein-coding
peak_520	5	20020507	20020912	Intergenic	Intergenic	-2733	AT5G49390.1	AT5G49390	K7J8.6|K7J8_6	serine/threonine-protein phosphatase 4 regulatory subunit-like protein	protein-coding
peak_521	5	20015359	20015537	exon (AT5G49360.1, exon 2 of 6)	exon (AT5G49360.1, exon 2 of 6)	1409	AT5G49360.1	BXL1	ATBXL1|BETA-XYLOSIDASE 1|K7J8.3|K7J8_3|beta-xylosidase 1	beta-xylosidase 1	protein-coding
peak_522	5	20015857	20016095	intron (AT5G49360.1, intron 1 of 5)	intron (AT5G49360.1, intron 1 of 5)	881	AT5G49360.1	BXL1	ATBXL1|BETA-XYLOSIDASE 1|K7J8.3|K7J8_3|beta-xylosidase 1	beta-xylosidase 1	protein-coding
peak_523	5	20014457	20014863	intron (AT5G49360.1, intron 2 of 5)	intron (AT5G49360.1, intron 2 of 5)	2197	AT5G49360.1	BXL1	ATBXL1|BETA-XYLOSIDASE 1|K7J8.3|K7J8_3|beta-xylosidase 1	beta-xylosidase 1	protein-coding
peak_524	3	19996291	19996647	promoter-TSS (AT3G54000.3)	promoter-TSS (AT3G54000.3)	-64	AT3G54000.3	AT3G54000	-	TIP41-like protein	protein-coding
peak_525	1	19974866	19974897	promoter-TSS (AT1G53510.1)	promoter-TSS (AT1G53510.1)	-488	AT1G53510.1	MPK18	ARABIDOPSIS THALIANA MAP KINASE 18|ATMPK18|F22G10.12|mitogen-activated protein kinase 18	mitogen-activated protein kinase 18	protein-coding
peak_526	3	19930690	19930809	promoter-TSS (AT3G53800.2)	promoter-TSS (AT3G53800.2)	-49	AT3G53800.2	Fes1B	-	Fes1B	protein-coding
peak_527	1	19916579	19916811	promoter-TSS (AT1G53380.2)	promoter-TSS (AT1G53380.2)	-9	AT1G53380.1	AT1G53380	F12M16.27|F12M16_27	hypothetical protein (DUF641)	protein-coding
peak_528	5	19895768	19895970	Intergenic	Intergenic	3432	AT5G49100.1	AT5G49100	K20J1.7|K20J1_7	vitellogenin-like protein	protein-coding
peak_529	3	19855692	19855878	Intergenic	Intergenic	-1085	AT3G53550.1	AT3G53550	-	FBD-like domain family protein	protein-coding
peak_530	1	19848448	19848693	TTS (AT1G53210.1)	TTS (AT1G53210.1)	597	AT1G53220.1	AT1G53220	52273.TRNA-ILE-1	tRNA	tRNA
peak_531	3	19821915	19822110	promoter-TSS (AT3G53460.1)	promoter-TSS (AT3G53460.1)	-493	AT3G53460.3	CP29	chloroplast RNA-binding protein 29	chloroplast RNA-binding protein 29	protein-coding
peak_532	1	19821170	19821339	TTS (AT1G07873.1)	TTS (AT1G07873.1)	1145	AT1G53170.1	ERF8	ATERF-8|ATERF8|ERF TRANSCRIPTION FACTOR8|ETHYLENE RESPONSE ELEMENT BINDING FACTOR 4|F8L10.19|ethylene response factor 8	ethylene response factor 8	protein-coding
peak_533	5	19810496	19810660	Intergenic	Intergenic	2287	AT5G48860.1	AT5G48860	K24G6.20|K24G6_20	hypothetical protein	protein-coding
peak_534	3	19807485	19807804	Intergenic	Intergenic	-1914	AT3G53420.1	PIP2A	AtPIP2;1|PIP2|PIP2;1|PLASMA MEMBRANE INTRINSIC PROTEIN 2|PLASMA MEMBRANE INTRINSIC PROTEIN 2;1|plasma membrane intrinsic protein 2A	plasma membrane intrinsic protein 2A	protein-coding
peak_535	3	19806137	19806373	promoter-TSS (AT3G53420.1)	promoter-TSS (AT3G53420.1)	-525	AT3G53420.1	PIP2A	AtPIP2;1|PIP2|PIP2;1|PLASMA MEMBRANE INTRINSIC PROTEIN 2|PLASMA MEMBRANE INTRINSIC PROTEIN 2;1|plasma membrane intrinsic protein 2A	plasma membrane intrinsic protein 2A	protein-coding
peak_536	3	19749567	19749924	TTS (AT3G53270.8)	TTS (AT3G53270.8)	-2631	AT3G53260.1	PAL2	ATPAL2|phenylalanine ammonia-lyase 2	phenylalanine ammonia-lyase 2	protein-coding
peak_537	3	19747229	19747318	promoter-TSS (AT3G53260.1)	promoter-TSS (AT3G53260.1)	-159	AT3G53260.1	PAL2	ATPAL2|phenylalanine ammonia-lyase 2	phenylalanine ammonia-lyase 2	protein-coding
peak_538	5	19672905	19673105	TTS (AT5G07185.1)	TTS (AT5G07185.1)	758	AT5G07185.1	AT5G07185	-	ncRNA	ncRNA
peak_539	2	19643967	19644035	promoter-TSS (AT2G48020.3)	promoter-TSS (AT2G48020.3)	-20	AT2G48020.1	AT2G48020	T9J23.17|ZIF2|Zinc-Induced Facilitator 2	Major facilitator superfamily protein	protein-coding
peak_540	3	19580963	19581214	promoter-TSS (AT3G52840.2)	promoter-TSS (AT3G52840.2)	1	AT3G52840.1	BGAL2	beta-galactosidase 2	beta-galactosidase 2	protein-coding
peak_541	3	19536015	19536233	TTS (AT3G52710.1)	TTS (AT3G52710.1)	1539	AT3G52710.1	AT3G52710	-	hypothetical protein	protein-coding
peak_542	2	19474467	19474617	TTS (AT2G47450.1)	TTS (AT2G47450.1)	-1784	AT2G47460.1	MYB12	ATMYB12|MYB DOMAIN PROTEIN 12|PFG1|PRODUCTION OF FLAVONOL GLYCOSIDES 1|T30B22.24|myb domain protein 12	myb domain protein 12	protein-coding
peak_543	2	19469568	19469911	exon (AT2G47440.2, exon 1 of 2)	exon (AT2G47440.2, exon 1 of 2)	127	AT2G47440.1	AT2G47440	T30B22.26	Tetratricopeptide repeat (TPR)-like superfamily protein	protein-coding
peak_544	3	19467398	19467617	promoter-TSS (AT3G52500.1)	promoter-TSS (AT3G52500.1)	-52	AT3G52500.1	AT3G52500	-	Eukaryotic aspartyl protease family protein	protein-coding
peak_545	2	19465228	19465374	Intergenic	Intergenic	-1214	AT2G47430.1	CKI1	CYTOKININ-INDEPENDENT 1|HISTIDINE KINASE|T30B22.27	Signal transduction histidine kinase	protein-coding
peak_546	3	19448940	19449148	Intergenic	Intergenic	-1462	AT3G52470.1	AT3G52470	-	Late embryogenesis abundant (LEA) hydroxyproline-rich glycoprotein family	protein-coding
peak_547	3	19439079	19439300	Intergenic	Intergenic	3238	AT3G52450.1	PUB22	AtPUB22|plant U-box 22	plant U-box 22	protein-coding
peak_548	3	19431092	19431462	exon (AT3G52430.1, exon 1 of 2)	exon (AT3G52430.1, exon 1 of 2)	182	AT3G52430.1	PAD4	ARABIDOPSIS PHYTOALEXIN DEFICIENT 4|ATPAD4|PHYTOALEXIN DEFICIENT 4	alpha/beta-Hydrolases superfamily protein	protein-coding
peak_549	3	19411979	19412229	promoter-TSS (AT3G52360.1)	promoter-TSS (AT3G52360.1)	85	AT3G52360.1	AT3G52360	-	transmembrane protein	protein-coding
peak_550	3	19410913	19411330	promoter-TSS (AT3G52360.1)	promoter-TSS (AT3G52360.1)	-898	AT3G52360.1	AT3G52360	-	transmembrane protein	protein-coding
peak_551	3	19393728	19393882	promoter-TSS (AT3G52290.1)	promoter-TSS (AT3G52290.1)	37	AT3G52290.1	IQD3	IQ-domain 3	IQ-domain 3	protein-coding
peak_552	2	19336296	19336529	promoter-TSS (AT2G47070.1)	promoter-TSS (AT2G47070.1)	-241	AT2G47070.1	SPL1	F14M4.10|SQUAMOSA PROMOTER BINDING PROTEIN-LIKE 1|squamosa promoter binding protein-like 1	squamosa promoter binding protein-like 1	protein-coding
peak_553	2	19336726	19336895	exon (AT2G47070.1, exon 1 of 10)	exon (AT2G47070.1, exon 1 of 10)	115	AT2G47070.2	SPL1	F14M4.10|SQUAMOSA PROMOTER BINDING PROTEIN-LIKE 1|squamosa promoter binding protein-like 1	squamosa promoter binding protein-like 1	protein-coding
peak_554	5	19308748	19309152	promoter-TSS (AT5G47635.1)	promoter-TSS (AT5G47635.1)	-277	AT5G47640.1	NF-YB2	''nuclear factor Y|MNJ7.23|MNJ7_23|nuclear factor Y|subunit B2|subunit B2''	nuclear factor Y, subunit B2	protein-coding
peak_555	1	19305505	19305731	exon (AT1G51950.1, exon 1 of 5)	exon (AT1G51950.1, exon 1 of 5)	537	AT1G51950.1	IAA18	T14L22.14|T14L22_14|indole-3-acetic acid inducible 18	indole-3-acetic acid inducible 18	protein-coding
peak_556	5	19291325	19291781	promoter-TSS (AT5G47560.1)	promoter-TSS (AT5G47560.1)	-450	AT5G47560.1	TDT	ATSDAT|ATTDT|TONOPLAST DICARBOXYLATE TRANSPORTER|tonoplast dicarboxylate transporter	tonoplast dicarboxylate transporter	protein-coding
peak_557	5	19290408	19291085	exon (AT5G47560.1, exon 1 of 3)	exon (AT5G47560.1, exon 1 of 3)	357	AT5G47560.1	TDT	ATSDAT|ATTDT|TONOPLAST DICARBOXYLATE TRANSPORTER|tonoplast dicarboxylate transporter	tonoplast dicarboxylate transporter	protein-coding
peak_558	3	19282399	19282745	TTS (AT3G51960.1)	TTS (AT3G51960.1)	-1179	AT3G51950.2	AT3G51950	-	Zinc finger (CCCH-type) family protein / RNA recognition motif (RRM)-containing protein	protein-coding
peak_559	3	19281184	19281569	promoter-TSS (AT3G51950.2)	promoter-TSS (AT3G51950.2)	17	AT3G51950.2	AT3G51950	-	Zinc finger (CCCH-type) family protein / RNA recognition motif (RRM)-containing protein	protein-coding
peak_560	3	19280321	19280783	exon (AT3G51950.2, exon 3 of 9)	exon (AT3G51950.2, exon 3 of 9)	271	AT3G51950.4	AT3G51950	-	Zinc finger (CCCH-type) family protein / RNA recognition motif (RRM)-containing protein	protein-coding
peak_561	3	19277437	19277542	TTS (AT3G51950.2)	TTS (AT3G51950.2)	-2151	AT3G51940.1	AT3G51940	-	oxidoreductase/transition metal ion-binding protein	protein-coding
peak_562	3	19269426	19269607	exon (AT3G51920.1, exon 1 of 4)	exon (AT3G51920.1, exon 1 of 4)	142	AT3G51920.1	CAM9	ATCML9|CALMODULIN 9|CALMODULIN LIKE PROTEIN 9|CML9|calmodulin 9	calmodulin 9	protein-coding
peak_563	2	19260824	19261041	promoter-TSS (AT2G46870.1)	promoter-TSS (AT2G46870.1)	26	AT2G46870.1	NGA1	F19D11.25|NGATHA1	AP2/B3-like transcriptional factor family protein	protein-coding
peak_564	2	19256504	19256783	Intergenic	Intergenic	2973	AT2G46860.1	PPa3	AtPPa3|F19D11.23|F19D11_23|pyrophosphorylase 3	pyrophosphorylase 3	protein-coding
peak_565	2	19257140	19257305	Intergenic	Intergenic	3552	AT2G46860.1	PPa3	AtPPa3|F19D11.23|F19D11_23|pyrophosphorylase 3	pyrophosphorylase 3	protein-coding
peak_566	2	19255561	19255753	TTS (AT2G46860.1)	TTS (AT2G46860.1)	1987	AT2G46860.1	PPa3	AtPPa3|F19D11.23|F19D11_23|pyrophosphorylase 3	pyrophosphorylase 3	protein-coding
peak_567	2	19245403	19245574	promoter-TSS (AT2G46830.1)	promoter-TSS (AT2G46830.1)	-103	AT2G46830.1	CCA1	AtCCA1|F19D11.11|MYB-RELATED DNA BINDING PROTEIN|circadian clock associated 1	circadian clock associated 1	protein-coding
peak_568	2	19237420	19237532	promoter-TSS (AT2G46800.1)	promoter-TSS (AT2G46800.1)	77	AT2G46800.1	ZAT	A. THALIANA CATION DIFFUSION FACILITATOR 1|ATCDF1|ATMTP1|F19D11.8|MTP1|OVERLY ZINC SENSITIVE 1|OZS1|ZAT1|ZINC TRANSPORTER OF ARABIDOPSIS THALIANA 1|ZINC TRANSPORTER ZAT|metal tolerance protein 1|zinc transporter of Arabidopsis thaliana	zinc transporter	protein-coding
peak_569	2	19231877	19232031	promoter-TSS (AT2G46790.3)	promoter-TSS (AT2G46790.3)	-653	AT2G46790.4	PRR9	APRR9|Arabidopsis pseudo-response regulator 9|F19D11.7|TL1|TOC1-LIKE PROTEIN 1|pseudo-response regulator 9	pseudo-response regulator 9	protein-coding
peak_570	2	19227445	19227694	Intergenic	Intergenic	-1501	AT2G46780.1	AT2G46780	F19D11.6	RNA-binding (RRM/RBD/RNP motifs) family protein	protein-coding
peak_571	5	19225412	19225610	promoter-TSS (AT5G47380.2)	promoter-TSS (AT5G47380.2)	-13	AT5G07005.1	AT5G07005	-	ncRNA	ncRNA
peak_572	1	19225607	19226107	promoter-TSS (AT1G51805.1)	promoter-TSS (AT1G51805.1)	-60	AT1G51805.1	AT1G51805	F19C24.2|F19C24_2	Leucine-rich repeat protein kinase family protein	protein-coding
peak_573	3	19196104	19196204	TTS (AT3G51750.2)	TTS (AT3G51750.2)	1180	AT3G51750.2	AT3G51750	-	hypothetical protein	protein-coding
peak_574	1	19175171	19175341	TTS (AT1G51700.1)	TTS (AT1G51700.1)	1376	AT1G51700.1	DOF1	ADOF1|DOF zinc finger protein 1|F19C24.9|F19C24_9	DOF zinc finger protein 1	protein-coding
peak_575	5	19173255	19173521	promoter-TSS (AT5G47220.1)	promoter-TSS (AT5G47220.1)	-432	AT5G47220.1	ERF2	ATERF-2|ATERF2|ETHYLENE RESPONSE FACTOR- 2|ETHYLENE RESPONSIVE ELEMENT BINDING FACTOR 2|MQL5.7|MQL5_7|ethylene responsive element binding factor 2	ethylene responsive element binding factor 2	protein-coding
peak_576	5	19173701	19173926	promoter-TSS (AT5G47220.1)	promoter-TSS (AT5G47220.1)	-857	AT5G47220.1	ERF2	ATERF-2|ATERF2|ETHYLENE RESPONSE FACTOR- 2|ETHYLENE RESPONSIVE ELEMENT BINDING FACTOR 2|MQL5.7|MQL5_7|ethylene responsive element binding factor 2	ethylene responsive element binding factor 2	protein-coding
peak_577	5	19172935	19173050	promoter-TSS (AT5G47220.1)	promoter-TSS (AT5G47220.1)	-36	AT5G47220.1	ERF2	ATERF-2|ATERF2|ETHYLENE RESPONSE FACTOR- 2|ETHYLENE RESPONSIVE ELEMENT BINDING FACTOR 2|MQL5.7|MQL5_7|ethylene responsive element binding factor 2	ethylene responsive element binding factor 2	protein-coding
peak_578	3	19168716	19168759	promoter-TSS (AT3G51670.1)	promoter-TSS (AT3G51670.1)	65	AT3G51670.1	AT3G51670	-	SEC14 cytosolic factor family protein / phosphoglyceride transfer family protein	protein-coding
peak_579	3	19166990	19167062	Intergenic	Intergenic	-1646	AT3G51670.1	AT3G51670	-	SEC14 cytosolic factor family protein / phosphoglyceride transfer family protein	protein-coding
peak_580	3	19166252	19166850	Intergenic	Intergenic	-1229	AT3G51660.1	AT3G51660	-	Tautomerase/MIF superfamily protein	protein-coding
peak_581	3	19165096	19165511	promoter-TSS (AT3G51660.1)	promoter-TSS (AT3G51660.1)	19	AT3G51660.1	AT3G51660	-	Tautomerase/MIF superfamily protein	protein-coding
peak_582	3	19164577	19164901	intron (AT3G51660.1, intron 1 of 1)	intron (AT3G51660.1, intron 1 of 1)	583	AT3G51660.1	AT3G51660	-	Tautomerase/MIF superfamily protein	protein-coding
peak_583	1	19163070	19163271	promoter-TSS (AT1G51690.3)	promoter-TSS (AT1G51690.3)	-673	AT1G51690.1	B ALPHA	ATB ALPHA|F19C24.10|F19C24_10|protein phosphatase 2A 55 kDa regulatory subunit B alpha isoform	protein phosphatase 2A 55 kDa regulatory subunit B alpha	protein-coding
peak_584	2	19157987	19158518	Intergenic	Intergenic	-2673	AT2G46660.1	CYP78A6	EOD3|T3A4.4|T3A4_4|cytochrome P450|enhancer of da1-1|family 78|polypeptide 6|subfamily A	cytochrome P450, family 78, subfamily A, polypeptide 6	protein-coding
peak_585	2	19153882	19154001	exon (AT2G46660.1, exon 2 of 2)	exon (AT2G46660.1, exon 2 of 2)	1638	AT2G46660.1	CYP78A6	EOD3|T3A4.4|T3A4_4|cytochrome P450|enhancer of da1-1|family 78|polypeptide 6|subfamily A	cytochrome P450, family 78, subfamily A, polypeptide 6	protein-coding
peak_586	5	19135389	19135498	promoter-TSS (AT5G47110.1)	promoter-TSS (AT5G47110.1)	-29	AT5G47110.1	LIL3:2	K14A3.6|K14A3_6	Chlorophyll A-B binding family protein	protein-coding
peak_587	2	19132269	19132467	promoter-TSS (AT2G46590.2)	promoter-TSS (AT2G46590.2)	-557	AT2G46590.1	DAG2	DOF AFFECTING GERMINATION 2|F13A10.12	Dof-type zinc finger DNA-binding family protein	protein-coding
peak_588	2	19100517	19101198	TTS (AT2G46520.1)	TTS (AT2G46520.1)	403	AT2G09730.1	AT2G09730	-	ncRNA	ncRNA
peak_589	2	19093713	19093925	promoter-TSS (AT2G46510.1)	promoter-TSS (AT2G46510.1)	-446	AT2G46510.1	AIB	ABA-inducible BHLH-type transcription factor|ATAIB|F11C10.32|JA-associated MYC2-like 1|JAM1	ABA-inducible BHLH-type transcription factor	protein-coding
peak_590	2	19065245	19065631	promoter-TSS (AT2G46450.1)	promoter-TSS (AT2G46450.1)	-98	AT2G46450.1	CNGC12	ATCNGC12|F11C10.14|cyclic nucleotide-gated channel 12	cyclic nucleotide-gated channel 12	protein-coding
peak_591	2	19061557	19061834	promoter-TSS (AT2G46440.1)	promoter-TSS (AT2G46440.1)	7	AT2G46440.2	CNGC11	ATCNGC11|CYCLIC NUCLEOTIDE-GATED CHANNEL 11|F11C10.13|cyclic nucleotide-gated channel 11|cyclic nucleotide-gated channels	cyclic nucleotide-gated channels	protein-coding
peak_592	2	19033710	19033890	promoter-TSS (AT2G46370.1)	promoter-TSS (AT2G46370.1)	10	AT2G46370.3	JAR1	AtGH3.11|F11C10.6|FAR-RED INSENSITIVE 219|FIN219|JASMONATE RESISTANT 1	Auxin-responsive GH3 family protein	protein-coding
peak_593	2	19019831	19020240	promoter-TSS (AT2G46330.1)	promoter-TSS (AT2G46330.1)	-671	AT2G46330.1	AGP16	ARABINOGALACTAN PROTEIN 16|ATAGP16|F11C10.2|arabinogalactan protein 16	arabinogalactan protein 16	protein-coding
peak_594	2	19011134	19011295	promoter-TSS (AT2G46310.1)	promoter-TSS (AT2G46310.1)	141	AT2G46308.1	AT2G46308	-	transmembrane protein	protein-coding
peak_595	5	18982525	18982567	TTS (AT5G46790.1)	TTS (AT5G46790.1)	476	AT5G06880.1	AT5G06880	-	ncRNA	ncRNA
peak_596	2	18981557	18981651	promoter-TSS (AT2G46225.1)	promoter-TSS (AT2G46225.1)	-307	AT2G46225.3	ABIL1	ABI-1-like 1	ABI-1-like 1	protein-coding
peak_597	2	18981829	18981979	promoter-TSS (AT2G46225.1)	promoter-TSS (AT2G46225.1)	-7	AT2G46225.3	ABIL1	ABI-1-like 1	ABI-1-like 1	protein-coding
peak_598	2	18979364	18979555	promoter-TSS (AT2G46220.1)	promoter-TSS (AT2G46220.1)	60	AT2G46220.1	AT2G46220	T3F17.13	DUF2358 family protein (DUF2358)	protein-coding
peak_599	5	18944228	18944396	Intergenic	Intergenic	-1231	AT5G46690.1	bHLH071	MZA15.10|MZA15_10|beta HLH protein 71	beta HLH protein 71	protein-coding
peak_600	5	18944711	18944995	promoter-TSS (AT5G46690.1)	promoter-TSS (AT5G46690.1)	-690	AT5G46690.1	bHLH071	MZA15.10|MZA15_10|beta HLH protein 71	beta HLH protein 71	protein-coding
peak_601	2	18933363	18933523	exon (AT2G46030.4, exon 1 of 5)	exon (AT2G46030.4, exon 1 of 5)	101	AT2G46030.5	UBC6	T3F17.32|ubiquitin-conjugating enzyme 6	ubiquitin-conjugating enzyme 6	protein-coding
peak_602	2	18922678	18922930	promoter-TSS (AT2G46020.2)	promoter-TSS (AT2G46020.2)	245	AT2G46020.4	BRM	ARABIDOPSIS THALIANA BRAHMA|ATBRM|BRAHMA|CHA2|CHR2|CHROMATIN REMODELING 2|T3F17.33	transcription regulatory protein SNF2	protein-coding
peak_603	2	18912315	18912504	TTS (AT2G45960.3)	TTS (AT2G45960.3)	2114	AT2G45960.2	PIP1B	ATHH2|F4I18.6|NAMED PLASMA MEMBRANE INTRINSIC PROTEIN 1;2|PIP1;2|TMP-A|TRANSMEMBRANE PROTEIN A|plasma membrane intrinsic protein 1B	plasma membrane intrinsic protein 1B	protein-coding
peak_604	2	18910035	18910387	promoter-TSS (AT2G45960.3)	promoter-TSS (AT2G45960.3)	-84	AT2G45960.3	PIP1B	ATHH2|F4I18.6|NAMED PLASMA MEMBRANE INTRINSIC PROTEIN 1;2|PIP1;2|TMP-A|TRANSMEMBRANE PROTEIN A|plasma membrane intrinsic protein 1B	plasma membrane intrinsic protein 1B	protein-coding
peak_605	3	18883034	18883346	promoter-TSS (AT3G50800.1)	promoter-TSS (AT3G50800.1)	-157	AT3G50800.1	AT3G50800	-	hypothetical protein	protein-coding
peak_606	3	18877883	18877979	promoter-TSS (AT3G50780.1)	promoter-TSS (AT3G50780.1)	-187	AT3G50780.1	AT3G50780	-	BTB/POZ domain protein	protein-coding
peak_607	2	18873840	18874147	promoter-TSS (AT2G45850.3)	promoter-TSS (AT2G45850.3)	-21	AT2G45850.1	AT2G45850	AHL9|AT-hook motif nuclear localized protein 9|F4I18.17	AT hook motif DNA-binding family protein	protein-coding
peak_608	2	18865141	18865351	promoter-TSS (AT2G45830.3)	promoter-TSS (AT2G45830.3)	-505	AT2G45820.1	AT2G45820	F4I18.20	Remorin family protein	protein-coding
peak_609	3	18861640	18861982	TTS (AT3G50750.1)	TTS (AT3G50750.1)	1586	AT3G50750.1	BEH1	BES1/BZR1 homolog 1|F18B3.30	BES1/BZR1 homolog 1	protein-coding
peak_610	5	18850473	18850616	promoter-TSS (AT5G46490.4)	promoter-TSS (AT5G46490.4)	-101	AT5G46490.4	AT5G46490	K11I1.8|K11I1_8	Disease resistance protein (TIR-NBS-LRR class) family	protein-coding
peak_611	3	18843278	18843372	TTS (AT3G50700.1)	TTS (AT3G50700.1)	398	at3g08150
peak_612	3	18840459	18840533	promoter-TSS (AT3G50700.1)	promoter-TSS (AT3G50700.1)	85	AT3G50700.1	IDD2	AtIDD2|indeterminate(ID)-domain 2	indeterminate(ID)-domain 2	protein-coding
peak_613	2	18839634	18839723	promoter-TSS (AT2G45730.1)	promoter-TSS (AT2G45730.1)	3	AT2G45740.1	PEX11D	F4I18.28|peroxin 11D	peroxin 11D	protein-coding
peak_614	2	18821858	18822093	promoter-TSS (AT2G45680.1)	promoter-TSS (AT2G45680.1)	-86	AT2G45680.1	TCP9	F17K2.21|TCP domain protein 9	TCP family transcription factor	protein-coding
peak_615	2	18819941	18820660	promoter-TSS (AT2G45685.1)	promoter-TSS (AT2G45685.1)	35	AT2G45685.1	AT2G45685	-	ncRNA	ncRNA
peak_616	2	18819637	18819818	promoter-TSS (AT2G45685.1)	promoter-TSS (AT2G45685.1)	-538	AT2G45685.1	AT2G45685	-	ncRNA	ncRNA
peak_617	2	18814296	18814484	TTS (AT2G45670.1)	TTS (AT2G45670.1)	158	AT2G09655.1	AT2G09655	-	ncRNA	ncRNA
peak_618	2	18812916	18813363	Intergenic	Intergenic	-1093	AT2G09655.1	AT2G09655	-	ncRNA	ncRNA
peak_619	2	18810764	18811379	promoter-TSS (AT2G45660.2)	promoter-TSS (AT2G45660.2)	14	AT2G45660.2	AGL20	AGAMOUS-like 20|ATSOC1|F17K2.19|MADS-BOX PROTEIN AGL20|SOC1|SUPPRESSOR OF OVEREXPRESSION OF CO 1	AGAMOUS-like 20	protein-coding
peak_620	2	18811622	18812089	promoter-TSS (AT2G45660.2)	promoter-TSS (AT2G45660.2)	-730	AT2G45660.1	AGL20	AGAMOUS-like 20|ATSOC1|F17K2.19|MADS-BOX PROTEIN AGL20|SOC1|SUPPRESSOR OF OVEREXPRESSION OF CO 1	AGAMOUS-like 20	protein-coding
peak_621	3	18809781	18810054	Intergenic	Intergenic	-1674	AT3G50650.1	AT3G50650	-	GRAS family transcription factor	protein-coding
peak_622	3	18798386	18798500	Intergenic	Intergenic	-1863	AT3G50630.2	KRP2	ICK2|KIP-RELATED PROTEIN 2|KIP-related protein 2	KIP-related protein 2	protein-coding
peak_623	5	18791469	18791796	promoter-TSS (AT5G46330.1)	promoter-TSS (AT5G46330.1)	57	AT5G46330.1	FLS2	FLAGELLIN-SENSITIVE 2|MPL12.13|MPL12.8|MPL12_13	Leucine-rich receptor-like protein kinase family protein	protein-coding
peak_624	2	18790342	18790594	promoter-TSS (AT2G45610.1)	promoter-TSS (AT2G45610.1)	-821	AT2G45610.1	AT2G45610	F17K2.14	alpha/beta-Hydrolases superfamily protein	protein-coding
peak_625	2	18786284	18786453	exon (AT2G45590.1, exon 1 of 1)	exon (AT2G45590.1, exon 1 of 1)	378	AT2G45590.1	AT2G45590	F17K2.12	Protein kinase superfamily protein	protein-coding
peak_626	3	18763957	18764226	promoter-TSS (AT3G50560.1)	promoter-TSS (AT3G50560.1)	-35	AT3G50560.1	AT3G50560	-	NAD(P)-binding Rossmann-fold superfamily protein	protein-coding
peak_627	3	18752162	18752419	Intergenic	Intergenic	-1047	AT3G50530.1	CRK	CDPK-related kinase	CDPK-related kinase	protein-coding
peak_628	3	18732832	18733225	promoter-TSS (AT3G50480.1)	promoter-TSS (AT3G50480.1)	7	AT3G50480.2	HR4	homolog of RPW8 4	homolog of RPW8 4	protein-coding
peak_629	3	18728973	18729082	promoter-TSS (AT3G50470.1)	promoter-TSS (AT3G50470.1)	92	AT3G50470.1	HR3	INTRACELLULAR MILDEW A 10|MLA10|homolog of RPW8 3	homolog of RPW8 3	protein-coding
peak_630	3	18721522	18722131	promoter-TSS (AT3G50450.1)	promoter-TSS (AT3G50450.1)	-408	AT3G50450.1	HR1	homolog of RPW8 1	homolog of RPW8 1	protein-coding
peak_631	2	18681519	18681807	promoter-TSS (AT2G45310.1)	promoter-TSS (AT2G45310.1)	-418	AT2G45310.1	GAE4	F4L23.18|UDP-D-glucuronate 4-epimerase 4	UDP-D-glucuronate 4-epimerase 4	protein-coding
peak_632	2	18625772	18626077	promoter-TSS (AT2G45180.1)	promoter-TSS (AT2G45180.1)	-264	AT2G45180.1	AT2G45180	F4L23.31	Bifunctional inhibitor/lipid-transfer protein/seed storage 2S albumin superfamily protein	protein-coding
peak_633	1	18624463	18624724	TTS (AT1G50270.1)	TTS (AT1G50270.1)	1848	AT1G50280.1	AT1G50280	F14I3.11|F14I3_11	Phototropic-responsive NPH3 family protein	protein-coding
peak_634	2	18624132	18624324	promoter-TSS (AT2G45170.1)	promoter-TSS (AT2G45170.1)	-36	AT2G45170.1	ATG8E	ATATG8E|AUTOPHAGY 8E|T14P1.2	AUTOPHAGY 8E	protein-coding
peak_635	2	18619986	18620631	exon (AT2G45160.1, exon 1 of 1)	exon (AT2G45160.1, exon 1 of 1)	143	AT2G45160.1	HAM1	ARABIDOPSIS THALIANA HAIRY MERISTEM 1|ATHAM1|HAIRY MERISTEM 1|LOM1|LOST MERISTEMS 1|SCARECROW-LIKE 27|SCL27|T14P1.3	GRAS family transcription factor	protein-coding
peak_636	5	18589936	18590102	TTS (AT5G45830.6)	TTS (AT5G45830.6)	-1227	AT5G45820.1	CIPK20	CBL-interacting protein kinase 20|K15I22.2|K15I22_2|PKS18|PROTEIN KINASE 18|SNF1-RELATED PROTEIN KINASE 3.6|SnRK3.6	CBL-interacting protein kinase 20	protein-coding
peak_637	5	18589536	18589713	promoter-TSS (AT5G45820.1)	promoter-TSS (AT5G45820.1)	-832	AT5G45820.1	CIPK20	CBL-interacting protein kinase 20|K15I22.2|K15I22_2|PKS18|PROTEIN KINASE 18|SNF1-RELATED PROTEIN KINASE 3.6|SnRK3.6	CBL-interacting protein kinase 20	protein-coding
peak_638	5	18588567	18588920	promoter-TSS (AT5G45820.1)	promoter-TSS (AT5G45820.1)	49	AT5G45820.1	CIPK20	CBL-interacting protein kinase 20|K15I22.2|K15I22_2|PKS18|PROTEIN KINASE 18|SNF1-RELATED PROTEIN KINASE 3.6|SnRK3.6	CBL-interacting protein kinase 20	protein-coding
peak_639	4	18574120	18574196	promoter-TSS (AT4G40063.1)	promoter-TSS (AT4G40063.1)	-912	AT4G40063.1	AT4G40063	-	hypothetical protein	protein-coding
peak_640	4	18572765	18573020	exon (AT4G40060.1, exon 1 of 3)	exon (AT4G40060.1, exon 1 of 3)	192	AT4G40060.1	HB16	ATHB-16|ATHB16|T5J17.230|T5J17_230|homeobox protein 16	homeobox protein 16	protein-coding
peak_641	4	18571399	18571621	exon (AT4G40060.1, exon 3 of 3)	exon (AT4G40060.1, exon 3 of 3)	1574	AT4G40060.1	HB16	ATHB-16|ATHB16|T5J17.230|T5J17_230|homeobox protein 16	homeobox protein 16	protein-coding
peak_642	4	18569827	18569921	Intergenic	Intergenic	3210	AT4G40060.1	HB16	ATHB-16|ATHB16|T5J17.230|T5J17_230|homeobox protein 16	homeobox protein 16	protein-coding
peak_643	3	18559240	18559509	promoter-TSS (AT3G50060.1)	promoter-TSS (AT3G50060.1)	-48	AT3G50060.1	MYB77	myb domain protein 77	myb domain protein 77	protein-coding
peak_644	4	18538773	18539018	promoter-TSS (AT4G39980.1)	promoter-TSS (AT4G39980.1)	-389	AT4G39970.1	AT4G39970	T5J17.140|T5J17_140	Haloacid dehalogenase-like hydrolase (HAD) superfamily protein	protein-coding
peak_645	2	18536980	18537313	promoter-TSS (AT2G44940.1)	promoter-TSS (AT2G44940.1)	-31	AT2G44940.1	AT2G44940	T13E15.25	Integrase-type DNA-binding superfamily protein	protein-coding
peak_646	2	18535733	18536021	Intergenic	Intergenic	-1300	AT2G44940.1	AT2G44940	T13E15.25	Integrase-type DNA-binding superfamily protein	protein-coding
peak_647	2	18534502	18534869	Intergenic	Intergenic	-2492	AT2G44940.1	AT2G44940	T13E15.25	Integrase-type DNA-binding superfamily protein	protein-coding
peak_648	3	18516375	18516555	TTS (AT3G49940.1)	TTS (AT3G49940.1)	2199	AT3G49940.1	LBD38	LOB domain-containing protein 38	LOB domain-containing protein 38	protein-coding
peak_649	4	18472100	18472269	promoter-TSS (AT4G39800.1)	promoter-TSS (AT4G39800.1)	-136	AT4G39800.1	MIPS1	ATIPS1|ATMIPS1|ATMIPS2|D-myo-Inositol 3-Phosphate Synthase 1|INOSITOL 3-PHOSPHATE SYNTHASE 1|MI-1-P SYNTHASE|MIPS2|MYO-INOSITOL-1-PHOSPHATE SYNTHASE|MYO-INOSITOL-1-PHOSPHATE SYNTHASE 1|MYO-INOSITOL-1-PHOSTPATE SYNTHASE 1|MYO-INOSITOL-1-PHOSTPATE SYNTHASE 2|T19P19.190|T19P19_190|T5J17.3|myo-inositol-1-phosphate synthase 1|myo-inositol-1-phosphate synthase 2	myo-inositol-1-phosphate synthase 1	protein-coding
peak_650	3	18469650	18469905	exon (AT3G49790.1, exon 1 of 1)	exon (AT3G49790.1, exon 1 of 1)	185	AT3G49790.1	AT3G49790	-	Carbohydrate-binding protein	protein-coding
peak_651	4	18459014	18459220	exon (AT4G39780.1, exon 1 of 1)	exon (AT4G39780.1, exon 1 of 1)	140	AT4G39780.1	AT4G39780	T19P19.170|T19P19_170	Integrase-type DNA-binding superfamily protein	protein-coding
peak_652	2	18456831	18456962	promoter-TSS (AT2G44770.1)	promoter-TSS (AT2G44770.1)	-426	AT2G44770.1	AT2G44770	F16B22.26	ELMO/CED-12 family protein	protein-coding
peak_653	2	18445154	18445392	Intergenic	Intergenic	-1868	AT2G44740.1	CYCP4;1	F16B22.23|cyclin p4;1	cyclin p4;1	protein-coding
peak_654	2	18441704	18441889	TTS (AT2G44735.1)	TTS (AT2G44735.1)	1609	AT2G44740.1	CYCP4;1	F16B22.23|cyclin p4;1	cyclin p4;1	protein-coding
peak_655	1	18430853	18430976	promoter-TSS (AT1G49780.1)	promoter-TSS (AT1G49780.1)	-417	AT1G49780.1	PUB26	F14J22.1|F14J22_1|plant U-box 26	plant U-box 26	protein-coding
peak_656	2	18425933	18426280	TTS (AT2G44680.1)	TTS (AT2G44680.1)	995	AT2G44670.1	AT2G44670	F16B22.16	senescence-associated family protein (DUF581)	protein-coding
peak_657	2	18424677	18424798	promoter-TSS (AT2G44670.1)	promoter-TSS (AT2G44670.1)	-374	AT2G44670.1	AT2G44670	F16B22.16	senescence-associated family protein (DUF581)	protein-coding
peak_658	2	18424979	18425149	promoter-TSS (AT2G44670.1)	promoter-TSS (AT2G44670.1)	-47	AT2G44670.1	AT2G44670	F16B22.16	senescence-associated family protein (DUF581)	protein-coding
peak_659	2	18423117	18423530	promoter-TSS (AT2G09535.1)	promoter-TSS (AT2G09535.1)	-51	AT2G09535.1	AT2G09535	-	ncRNA	ncRNA
peak_660	3	18421460	18421619	TTS (AT3G49670.1)	TTS (AT3G49670.1)	-1003	AT3G49680.1	BCAT3	ATBCAT-3|branched-chain aminotransferase 3	branched-chain aminotransferase 3	protein-coding
peak_661	2	18373203	18373350	promoter-TSS (AT2G44500.1)	promoter-TSS (AT2G44500.1)	-886	AT2G44500.1	AT2G44500	F4I1.31	O-fucosyltransferase family protein	protein-coding
peak_662	2	18369423	18369743	promoter-TSS (AT2G09530.1)	promoter-TSS (AT2G09530.1)	-531	AT2G09530.1	AT2G09530	-	ncRNA	ncRNA
peak_663	2	18364623	18364929	exon (AT2G44490.1, exon 1 of 11)	exon (AT2G44490.1, exon 1 of 11)	124	AT2G44490.1	PEN2	BETA GLUCOSIDASE 26|BGLU26|F4I1.30|PENETRATION 2	Glycosyl hydrolase superfamily protein	protein-coding
peak_664	4	18331491	18331544	TTS (AT4G09865.1)	TTS (AT4G09865.1)	602	AT4G09865.1	AT4G09865	-	ncRNA	ncRNA
peak_665	4	18331776	18331866	TTS (AT4G09865.1)	TTS (AT4G09865.1)	298	AT4G09865.1	AT4G09865	-	ncRNA	ncRNA
peak_666	4	18330944	18331189	TTS (AT4G09865.1)	TTS (AT4G09865.1)	1053	AT4G09865.1	AT4G09865	-	ncRNA	ncRNA
peak_667	4	18330548	18330820	promoter-TSS (AT4G39403.1)	promoter-TSS (AT4G39403.1)	-672	AT4G39404.1	AT4G39404	-	ncRNA	ncRNA
peak_668	4	18329253	18330177	promoter-TSS (AT4G39403.1)	promoter-TSS (AT4G39403.1)	-16	AT4G39403.1	PLS	POLARIS	polari	protein-coding
peak_669	4	18324492	18324918	exon (AT4G39400.1, exon 1 of 1)	exon (AT4G39400.1, exon 1 of 1)	248	AT4G39400.1	BRI1	ATBRI1|BIN1|BR INSENSITIVE 1|BRASSINOSTEROID INSENSITIVE 1|CABBAGE 2|CBB2|DWARF 2|DWF2|F23K16.30|F23K16_30	Leucine-rich receptor-like protein kinase family protein	protein-coding
peak_670	4	18322437	18322900	Intergenic	Intergenic	-1789	AT4G39400.1	BRI1	ATBRI1|BIN1|BR INSENSITIVE 1|BRASSINOSTEROID INSENSITIVE 1|CABBAGE 2|CBB2|DWARF 2|DWF2|F23K16.30|F23K16_30	Leucine-rich receptor-like protein kinase family protein	protein-coding
peak_671	1	18322509	18322670	promoter-TSS (AT1G49500.2)	promoter-TSS (AT1G49500.2)	-84	AT1G49500.2	AT1G49500	F13F21.6|F13F21_6	transcription initiation factor TFIID subunit 1b-like protein	protein-coding
peak_672	1	18321528	18321786	exon (AT1G49500.2, exon 1 of 1)	exon (AT1G49500.2, exon 1 of 1)	627	AT1G49500.1	AT1G49500	F13F21.6|F13F21_6	transcription initiation factor TFIID subunit 1b-like protein	protein-coding
peak_673	4	18296482	18296650	exon (AT4G39350.1, exon 1 of 13)	exon (AT4G39350.1, exon 1 of 13)	178	AT4G39350.1	CESA2	ATCESA2|ATH-A|CELLULOSE SYNTHASE|T22F8.250|T22F8_250|cellulose synthase A2	cellulose synthase A2	protein-coding
peak_674	2	18280687	18280808	exon (AT2G44210.2, exon 1 of 6)	exon (AT2G44210.2, exon 1 of 6)	124	AT2G44210.2	AT2G44210	F4I1.2	carboxyl-terminal peptidase (DUF239)	protein-coding
peak_675	2	18279529	18279578	TTS (AT2G44200.1)	TTS (AT2G44200.1)	-1027	AT2G44210.1	AT2G44210	F4I1.2	carboxyl-terminal peptidase (DUF239)	protein-coding
peak_676	4	18275032	18275292	promoter-TSS (AT4G39260.2)	promoter-TSS (AT4G39260.2)	54	AT4G39260.1	CCR1	ATGRP8|GLYCINE-RICH PROTEIN 8|GR-RBP8|GRP8|T22F8.160|T22F8_160|and RNA binding 1|circadian rhythm|cold|glycine-rich RNA-binding protein 8	cold, circadian rhythm, and RNA binding 1	protein-coding
peak_677	3	18263320	18263655	intron (AT3G49260.1, intron 2 of 6)	intron (AT3G49260.1, intron 2 of 6)	976	AT3G49260.4	iqd21	IQ-domain 21	IQ-domain 21	protein-coding
peak_678	3	18262232	18262465	promoter-TSS (AT3G49260.2)	promoter-TSS (AT3G49260.2)	-51	AT3G49260.3	iqd21	IQ-domain 21	IQ-domain 21	protein-coding
peak_679	4	18259229	18259592	promoter-TSS (AT4G39210.2)	promoter-TSS (AT4G39210.2)	-137	AT4G39210.1	APL3	T22F8.110|T22F8_110	Glucose-1-phosphate adenylyltransferase family protein	protein-coding
peak_680	3	18251301	18251745	exon (AT3G49220.2, exon 2 of 3)	exon (AT3G49220.2, exon 2 of 3)	1796	AT3G49220.1	AT3G49220	-	Plant invertase/pectin methylesterase inhibitor superfamily	protein-coding
peak_681	2	18251803	18251999	promoter-TSS (AT2G44120.1)	promoter-TSS (AT2G44120.1)	-745	AT2G44120.1	AT2G44120	F6E13.25	Ribosomal protein L30/L7 family protein	protein-coding
peak_682	2	18251262	18251396	promoter-TSS (AT2G44120.1)	promoter-TSS (AT2G44120.1)	-173	AT2G44120.1	AT2G44120	F6E13.25	Ribosomal protein L30/L7 family protein	protein-coding
peak_683	2	18236873	18237117	exon (AT2G44080.1, exon 1 of 2)	exon (AT2G44080.1, exon 1 of 2)	206	AT2G44080.1	ARL	ARGOS-like|F6E13.21	ARGOS-like protein	protein-coding
peak_684	5	18221203	18221430	Intergenic	Intergenic	2713	AT5G45100.1	BRG1	BOI-related gene 1|K17O22.9|K17O22_9	SBP (S-ribonuclease binding protein) family protein	protein-coding
peak_685	5	18218554	18218753	promoter-TSS (AT5G45100.2)	promoter-TSS (AT5G45100.2)	50	AT5G45100.1	BRG1	BOI-related gene 1|K17O22.9|K17O22_9	SBP (S-ribonuclease binding protein) family protein	protein-coding
peak_686	5	18213581	18214101	Intergenic	Intergenic	-4745	AT5G45100.2	BRG1	BOI-related gene 1|K17O22.9|K17O22_9	SBP (S-ribonuclease binding protein) family protein	protein-coding
peak_687	4	18206549	18206706	promoter-TSS (AT4G39070.1)	promoter-TSS (AT4G39070.1)	57	AT4G39070.1	BZS1	B-box domain protein 20|BBX20|F19H22.170|F19H22_170	B-box zinc finger family protein	protein-coding
peak_688	4	18190826	18191032	promoter-TSS (AT4G39040.1)	promoter-TSS (AT4G39040.1)	-321	AT4G39040.1	AT4G39040	CFM4|CRM family member subfamily 4|F19H22.140|F19H22_140	RNA-binding CRS1 / YhbY (CRM) domain protein	protein-coding
peak_689	2	18188013	18188099	promoter-TSS (AT2G43910.1)	promoter-TSS (AT2G43910.1)	-698	AT2G43910.1	HOL1	ATHOL1|F6E13.4|HARMLESS TO OZONE LAYER 1	HARMLESS TO OZONE LAYER 1	protein-coding
peak_690	2	18186380	18186682	promoter-TSS (AT2G43910.3)	promoter-TSS (AT2G43910.3)	-99	AT2G43910.3	HOL1	ATHOL1|F6E13.4|HARMLESS TO OZONE LAYER 1	HARMLESS TO OZONE LAYER 1	protein-coding
peak_691	2	18187468	18187605	promoter-TSS (AT2G43910.1)	promoter-TSS (AT2G43910.1)	-178	AT2G43910.1	HOL1	ATHOL1|F6E13.4|HARMLESS TO OZONE LAYER 1	HARMLESS TO OZONE LAYER 1	protein-coding
peak_692	2	18186989	18187271	promoter-TSS (AT2G43910.2)	promoter-TSS (AT2G43910.2)	-102	AT2G43910.2	HOL1	ATHOL1|F6E13.4|HARMLESS TO OZONE LAYER 1	HARMLESS TO OZONE LAYER 1	protein-coding
peak_693	1	18176433	18176444	promoter-TSS (AT1G49130.1)	promoter-TSS (AT1G49130.1)	-49	AT1G49130.2	BBX17	B-box domain protein 17|F27J15.10|F27J15_10	B-box type zinc finger protein with CCT domain-containing protein	protein-coding
peak_694	1	18175984	18176286	TTS (AT1G49140.2)	TTS (AT1G49140.2)	254	AT1G49130.1	BBX17	B-box domain protein 17|F27J15.10|F27J15_10	B-box type zinc finger protein with CCT domain-containing protein	protein-coding
peak_695	4	18165869	18166099	promoter-TSS (AT4G38970.2)	promoter-TSS (AT4G38970.2)	24	AT4G38970.1	FBA2	AtFBA2|F19H22.70|F19H22_70|fructose-bisphosphate aldolase 2	fructose-bisphosphate aldolase 2	protein-coding
peak_696	4	18152262	18152416	promoter-TSS (AT4G38940.1)	promoter-TSS (AT4G38940.1)	258	AT4G38932.1	AT4G38932	-	ncRNA	ncRNA
peak_697	4	18132204	18132231	TTS (AT4G38870.1)	TTS (AT4G38870.1)	1646	AT4G38870.1	AT4G38870	F19H22.2	F-box and associated interaction domains-containing protein	protein-coding
peak_698	4	18131281	18131589	TTS (AT4G38870.1)	TTS (AT4G38870.1)	1198	AT4G38860.1	AT4G38860	F19H22.1|SAUR16|SMALL AUXIN UPREGULATED RNA 16	SAUR-like auxin-responsive protein family	protein-coding
peak_699	4	18129440	18129888	promoter-TSS (AT4G38860.1)	promoter-TSS (AT4G38860.1)	-573	AT4G38860.1	AT4G38860	F19H22.1|SAUR16|SMALL AUXIN UPREGULATED RNA 16	SAUR-like auxin-responsive protein family	protein-coding
peak_700	4	18128558	18129308	Intergenic	Intergenic	-1304	AT4G38860.1	AT4G38860	F19H22.1|SAUR16|SMALL AUXIN UPREGULATED RNA 16	SAUR-like auxin-responsive protein family	protein-coding
peak_701	4	18128133	18128220	TTS (AT4G09765.1)	TTS (AT4G09765.1)	885	AT4G09765.1	AT4G09765	-	ncRNA	ncRNA
peak_702	4	18127482	18127966	TTS (AT4G38850.1)	TTS (AT4G38850.1)	433	AT4G09765.1	AT4G09765	-	ncRNA	ncRNA
peak_703	4	18126884	18127274	promoter-TSS (AT4G09765.1)	promoter-TSS (AT4G09765.1)	-212	AT4G09765.1	AT4G09765	-	ncRNA	ncRNA
peak_704	4	18126624	18126741	promoter-TSS (AT4G09765.1)	promoter-TSS (AT4G09765.1)	-609	AT4G09765.1	AT4G09765	-	ncRNA	ncRNA
peak_705	4	18125583	18126111	promoter-TSS (AT4G38840.1)	promoter-TSS (AT4G38840.1)	-210	AT4G38850.1	SAUR15	ARABIDOPSIS COLUMBIA SAUR GENE 1|ARABIDOPSIS THALIANA SMALL AUXIN UPREGULATED 15|ATSAUR15|F19H22.6|SAUR-AC1|SAUR_AC1|SMALL AUXIN UP RNA 1 FROM ARABIDOPSIS THALIANA ECOTYPE COLUMBIA|SMALL AUXIN UPREGULATED 15	SAUR-like auxin-responsive protein family	protein-coding
peak_706	4	18119116	18119330	promoter-TSS (AT4G38810.1)	promoter-TSS (AT4G38810.1)	-63	AT4G38810.2	AT4G38810	T9A14.90|T9A14_90	Calcium-binding EF-hand family protein	protein-coding
peak_707	4	18117850	18118232	exon (AT4G38810.1, exon 1 of 4)	exon (AT4G38810.1, exon 1 of 4)	595	AT4G38810.1	AT4G38810	T9A14.90|T9A14_90	Calcium-binding EF-hand family protein	protein-coding
peak_708	4	18077123	18077843	promoter-TSS (AT4G38700.1)	promoter-TSS (AT4G38700.1)	-114	AT4G38700.1	AT4G38700	T9A14.4	Disease resistance-responsive (dirigent-like protein) family protein	protein-coding
peak_709	4	18076149	18076446	promoter-TSS (AT4G38690.1)	promoter-TSS (AT4G38690.1)	-340	AT4G38690.1	AT4G38690	T9A14.2	PLC-like phosphodiesterases superfamily protein	protein-coding
peak_710	4	18073036	18073067	exon (AT4G38680.1, exon 1 of 1)	exon (AT4G38680.1, exon 1 of 1)	131	AT4G38680.1	GRP2	ARABIDOPSIS THALIANA COLD SHOCK PROTEIN 2|ATCSP2|COLD SHOCK DOMAIN PROTEIN 2|COLD SHOCK PROTEIN 2|CSDP2|CSP2|GRP-2|T9A14.9|glycine rich protein 2	glycine rich protein 2	protein-coding
peak_711	4	18056128	18056576	TTS (AT4G38630.1)	TTS (AT4G38630.1)	2992	AT4G38620.1	MYB4	ATMYB4|T9A14.11|myb domain protein 4	myb domain protein 4	protein-coding
peak_712	4	18055451	18055821	TTS (AT4G38620.1)	TTS (AT4G38620.1)	2276	AT4G38620.1	MYB4	ATMYB4|T9A14.11|myb domain protein 4	myb domain protein 4	protein-coding
peak_713	4	18053399	18053842	exon (AT4G38620.1, exon 1 of 2)	exon (AT4G38620.1, exon 1 of 2)	260	AT4G38620.1	MYB4	ATMYB4|T9A14.11|myb domain protein 4	myb domain protein 4	protein-coding
peak_714	3	18046133	18046298	promoter-TSS (AT3G48720.1)	promoter-TSS (AT3G48720.1)	71	AT3G48720.1	DCF	DEFICIENT IN CUTIN FERULATE	HXXXD-type acyl-transferase family protein	protein-coding
peak_715	1	18030627	18030802	promoter-TSS (AT1G48745.1)	promoter-TSS (AT1G48745.1)	10	AT1G48745.1	AT1G48745	-	hypothetical protein	protein-coding
peak_716	5	18026019	18026312	promoter-TSS (AT5G44680.1)	promoter-TSS (AT5G44680.1)	-88	AT5G44680.1	AT5G44680	K23L20.1|K23L20_1	DNA glycosylase superfamily protein	protein-coding
peak_717	5	18026632	18026792	promoter-TSS (AT5G44680.1)	promoter-TSS (AT5G44680.1)	-635	AT5G44680.1	AT5G44680	K23L20.1|K23L20_1	DNA glycosylase superfamily protein	protein-coding
peak_718	4	18019548	18019640	promoter-TSS (AT4G38530.1)	promoter-TSS (AT4G38530.1)	-973	AT4G38530.1	PLC1	ATPLC1|ATPLC3|PLC3|Phosphoinositide-Specific Phospholipase C Isoform 3|phospholipase C1	phospholipase C1	protein-coding
peak_719	4	18019181	18019289	promoter-TSS (AT4G38520.1)	promoter-TSS (AT4G38520.1)	-735	AT4G38520.1	AT4G38520	APD6|Arabidopsis Pp2c clade D 6|F20M13.80|F20M13_80	Protein phosphatase 2C family protein	protein-coding
peak_720	2	18005745	18005908	promoter-TSS (AT2G09445.1)	promoter-TSS (AT2G09445.1)	-76	AT2G09450.1	AT2G09450	-	ncRNA	ncRNA
peak_721	2	18004475	18004645	TTS (AT2G09445.1)	TTS (AT2G09445.1)	663	AT2G09445.1	AT2G09445	-	ncRNA	ncRNA
peak_722	4	17998683	17998821	promoter-TSS (AT4G38470.3)	promoter-TSS (AT4G38470.3)	-64	AT4G09705.1	AT4G09705	-	ncRNA	ncRNA
peak_723	5	17979967	17980266	promoter-TSS (AT5G44582.1)	promoter-TSS (AT5G44582.1)	-734	AT5G44582.1	AT5G44582	-	hypothetical protein	protein-coding
peak_724	5	17937591	17937710	promoter-TSS (AT5G44530.1)	promoter-TSS (AT5G44530.1)	28	AT5G44530.3	AT5G44530	MFC16.21|MFC16_21	Subtilase family protein	protein-coding
peak_725	2	17909817	17910027	TTS (AT2G43070.4)	TTS (AT2G43070.4)	915	AT2G43060.1	IBH1	AtIBH1|ILI1 binding bHLH 1|MFL8.8	ILI1 binding bHLH 1	protein-coding
peak_726	2	17907284	17907454	Intergenic	Intergenic	-1638	AT2G43060.1	IBH1	AtIBH1|ILI1 binding bHLH 1|MFL8.8	ILI1 binding bHLH 1	protein-coding
peak_727	3	17887959	17888061	promoter-TSS (AT3G48310.1)	promoter-TSS (AT3G48310.1)	14	AT3G48310.1	CYP71A22	''cytochrome P450|cytochrome P450|family 71|polypeptide 22|polypeptide 22''|subfamily A	cytochrome P450, family 71, subfamily A, polypeptide 22	protein-coding
peak_728	2	17886100	17886654	promoter-TSS (AT2G43010.5)	promoter-TSS (AT2G43010.5)	-50	AT2G43010.2	PIF4	AtPIF4|MFL8.13|MFL8_13|SRL2|phytochrome interacting factor 4	phytochrome interacting factor 4	protein-coding
peak_729	2	17838277	17838587	promoter-TSS (AT2G42870.1)	promoter-TSS (AT2G42870.1)	164	AT2G09405.1	AT2G09405	-	ncRNA	ncRNA
peak_730	5	17807478	17807691	TTS (AT5G44210.1)	TTS (AT5G44210.1)	1187	AT5G44210.1	ERF9	ATERF-9|ATERF9|ERF DOMAIN PROTEIN 9|ERF DOMAIN PROTEIN- 9|MLN1.14|MLN1_14|erf domain protein 9	erf domain protein 9	protein-coding
peak_731	5	17793536	17793577	Intergenic	Intergenic	-4706	AT5G44190.2	GLK2	ATGLK2|GBF'S PRO-RICH REGION-INTERACTING FACTOR 2|GOLDEN2-like 2|GPRI2|MLN1.11|MLN1_11	GOLDEN2-like 2	protein-coding
peak_732	5	17792931	17793195	Intergenic	Intergenic	-5199	AT5G44190.2	GLK2	ATGLK2|GBF'S PRO-RICH REGION-INTERACTING FACTOR 2|GOLDEN2-like 2|GPRI2|MLN1.11|MLN1_11	GOLDEN2-like 2	protein-coding
peak_733	4	17776416	17776589	intron (AT4G37800.1, intron 3 of 3)	intron (AT4G37800.1, intron 3 of 3)	943	AT4G37800.1	XTH7	T28I19.80|T28I19_80|xyloglucan endotransglucosylase/hydrolase 7	xyloglucan endotransglucosylase/hydrolase 7	protein-coding
peak_734	4	17770342	17770497	TTS (AT4G37790.1)	TTS (AT4G37790.1)	2377	AT4G37790.1	HAT22	HOMEOBOX PROTEIN|T28I19.70|T28I19_70	Homeobox-leucine zipper protein family	protein-coding
peak_735	4	17762218	17762450	Intergenic	Intergenic	-2588	AT4G37780.1	MYB87	ATMYB87|T28I19.60|T28I19_60|myb domain protein 87	myb domain protein 87	protein-coding
peak_736	5	17761912	17762152	promoter-TSS (AT5G44140.1)	promoter-TSS (AT5G44140.1)	-459	AT5G44140.1	PHB7	ATPHB7|MLN1.6|MLN1_6|prohibitin 7	prohibitin 7	protein-coding
peak_737	4	17755082	17755250	Intergenic	Intergenic	3087	AT4G37770.1	ACS8	1-amino-cyclopropane-1-carboxylate synthase 8|T28I19.50|T28I19_50	1-amino-cyclopropane-1-carboxylate synthase 8	protein-coding
peak_738	4	17748560	17748738	Intergenic	Intergenic	-3430	AT4G37770.1	ACS8	1-amino-cyclopropane-1-carboxylate synthase 8|T28I19.50|T28I19_50	1-amino-cyclopropane-1-carboxylate synthase 8	protein-coding
peak_739	2	17739251	17739329	promoter-TSS (AT2G42600.2)	promoter-TSS (AT2G42600.2)	-123	AT2G42600.1	PPC2	ATPPC2|F14N22.13|F14N22_13|phosphoenolpyruvate carboxylase 2	phosphoenolpyruvate carboxylase 2	protein-coding
peak_740	5	17731462	17731721	promoter-TSS (AT5G44063.1)	promoter-TSS (AT5G44063.1)	586	AT5G44060.1	AT5G44060	MRH10.17|MRH10_17	embryo sac development arrest protein	protein-coding
peak_741	2	17727386	17727612	promoter-TSS (AT2G42580.1)	promoter-TSS (AT2G42580.1)	-980	AT2G42580.1	TTL3	F14N22.15|F14N22_15|VHI-INTERACTING TPR CONTAINING PROTEIN|VIT|tetratricopetide-repeat thioredoxin-like 3	tetratricopetide-repeat thioredoxin-like 3	protein-coding
peak_742	2	17727052	17727160	Intergenic	Intergenic	-1373	AT2G42580.1	TTL3	F14N22.15|F14N22_15|VHI-INTERACTING TPR CONTAINING PROTEIN|VIT|tetratricopetide-repeat thioredoxin-like 3	tetratricopetide-repeat thioredoxin-like 3	protein-coding
peak_743	3	17704653	17704778	Intergenic	Intergenic	1992	AT3G07845.1	AT3G07845	-	ncRNA	ncRNA
peak_744	4	17668225	17668568	promoter-TSS (AT4G37608.1)	promoter-TSS (AT4G37608.1)	-555	AT4G37608.1	AT4G37608	-	hypothetical protein	protein-coding
peak_745	2	17648864	17649614	promoter-TSS (AT2G42380.4)	promoter-TSS (AT2G42380.4)	-177	AT2G42380.5	BZIP34	ATBZIP34|MHK10.10|MHK10_10	Basic-leucine zipper (bZIP) transcription factor family protein	protein-coding
peak_746	2	17646220	17646557	promoter-TSS (AT2G42365.6)	promoter-TSS (AT2G42365.6)	-390	AT2G42365.2	AT2G42365	-	ncRNA	ncRNA
peak_747	4	17643175	17643570	promoter-TSS (AT4G37550.5)	promoter-TSS (AT4G37550.5)	37	AT4G37550.5	AT4G37550	F19F18.40|F19F18_40	Acetamidase/Formamidase family protein	protein-coding
peak_748	4	17641886	17642128	Intergenic	Intergenic	-1082	AT4G37540.1	LBD39	F19F18.30|F19F18_30|LOB domain-containing protein 39	LOB domain-containing protein 39	protein-coding
peak_749	2	17627812	17627995	promoter-TSS (AT2G42320.1)	promoter-TSS (AT2G42320.1)	9	AT2G42320.4	AT2G42320	MHK10.4|MHK10_4	nucleolar protein gar2-like protein	protein-coding
peak_750	2	17621004	17621084	promoter-TSS (AT2G42300.5)	promoter-TSS (AT2G42300.5)	54	AT2G42300.5	AT2G42300	MHK10.2|MHK10_2	basic helix-loop-helix (bHLH) DNA-binding superfamily protein	protein-coding
peak_751	4	17617052	17617177	exon (AT4G37470.1, exon 2 of 2)	exon (AT4G37470.1, exon 2 of 2)	-1168	AT4G37460.1	SRFR1	F6G17.110|F6G17_110|SUPPRESSOR OF RPS4-RLD 1	Tetratricopeptide repeat (TPR)-like superfamily protein	protein-coding
peak_752	4	17616766	17616842	promoter-TSS (AT4G37460.2)	promoter-TSS (AT4G37460.2)	-858	AT4G37460.1	SRFR1	F6G17.110|F6G17_110|SUPPRESSOR OF RPS4-RLD 1	Tetratricopeptide repeat (TPR)-like superfamily protein	protein-coding
peak_753	3	17561105	17561285	TTS (AT3G47620.1)	TTS (AT3G47620.1)	2402	AT3G47620.1	TCP14	AtTCP14|TEOSINTE BRANCHED|cycloidea and PCF (TCP) 14	TEOSINTE BRANCHED, cycloidea and PCF (TCP) 14	protein-coding
peak_754	3	17551705	17551841	TTS (AT3G47610.1)	TTS (AT3G47610.1)	2662	AT3G47610.1	AT3G47610	-	transcription regulator/ zinc ion binding protein	protein-coding
peak_755	5	17549758	17549968	promoter-TSS (AT5G43700.1)	promoter-TSS (AT5G43700.1)	-316	AT5G43700.1	ATAUX2-11	AUXIN INDUCIBLE 2-11|IAA4|MQD19.3|MQD19_3|indole-3-acetic acid inducible 4	AUX/IAA transcriptional regulator family protein	protein-coding
peak_756	2	17543815	17543960	intron (AT2G42040.1, intron 2 of 3)	intron (AT2G42040.1, intron 2 of 3)	882	AT2G42040.1	AT2G42040	T6D20.7|T6D20_7	WRC protein	protein-coding
peak_757	2	17541806	17542487	promoter-TSS (AT2G42040.1)	promoter-TSS (AT2G42040.1)	-859	AT2G42040.1	AT2G42040	T6D20.7|T6D20_7	WRC protein	protein-coding
peak_758	4	17525047	17525235	exon (AT4G37240.1, exon 1 of 1)	exon (AT4G37240.1, exon 1 of 1)	680	AT4G37240.1	AT4G37240	AP22.53|AP22_53	HTH-type transcriptional regulator	protein-coding
peak_759	4	17518686	17518758	intron (AT4G37235.1, intron 2 of 2)	intron (AT4G37235.1, intron 2 of 2)	979	AT4G37235.1	AT4G37235	CASP-like protein 5C1|CASPL5C1	Uncharacterized protein family (UPF0497)	protein-coding
peak_760	4	17519025	17519201	intron (AT4G37235.1, intron 2 of 2)	intron (AT4G37235.1, intron 2 of 2)	1370	AT4G37235.1	AT4G37235	CASP-like protein 5C1|CASPL5C1	Uncharacterized protein family (UPF0497)	protein-coding
peak_761	2	17509792	17510266	TTS (AT2G41945.1)	TTS (AT2G41945.1)	2686	AT2G41940.1	ZFP8	T6D20.16|T6D20_16|ZINC FINGER PROTEIN8|zinc finger protein 8	zinc finger protein 8	protein-coding
peak_762	2	17508657	17508946	TTS (AT2G41945.2)	TTS (AT2G41945.2)	1458	AT2G41940.1	ZFP8	T6D20.16|T6D20_16|ZINC FINGER PROTEIN8|zinc finger protein 8	zinc finger protein 8	protein-coding
peak_763	2	17506296	17506685	promoter-TSS (AT2G41940.1)	promoter-TSS (AT2G41940.1)	-853	AT2G41940.1	ZFP8	T6D20.16|T6D20_16|ZINC FINGER PROTEIN8|zinc finger protein 8	zinc finger protein 8	protein-coding
peak_764	2	17504411	17504971	intron (AT2G09320.1, intron 1 of 1)	intron (AT2G09320.1, intron 1 of 1)	241	AT2G09320.1	AT2G09320	-	ncRNA	ncRNA
peak_765	2	17503547	17503844	TTS (AT2G09320.1)	TTS (AT2G09320.1)	1237	AT2G09320.1	AT2G09320	-	ncRNA	ncRNA
peak_766	2	17489513	17490550	promoter-TSS (AT2G41900.1)	promoter-TSS (AT2G41900.1)	-240	AT2G41900.1	OXS2	OXIDATIVE STRESS 2|T6D20.20|T6D20_20|TZF7|tandem zinc finger protein 7	CCCH-type zinc finger protein with ARM repeat domain-containing protein	protein-coding
peak_767	2	17483602	17483788	Intergenic	Intergenic	-1644	AT2G09315.1	AT2G09315	-	ncRNA	ncRNA
peak_768	3	17479412	17479678	promoter-TSS (AT3G47430.1)	promoter-TSS (AT3G47430.1)	-976	AT3G47430.1	PEX11B	peroxin 11B	peroxin 11B	protein-coding
peak_769	3	17478611	17478650	Intergenic	Intergenic	-1891	AT3G47430.1	PEX11B	peroxin 11B	peroxin 11B	protein-coding
peak_770	2	17473303	17473433	promoter-TSS (AT2G41870.1)	promoter-TSS (AT2G41870.1)	-384	AT2G41870.1	AT2G41870	AtREM4.2|REM4.2|remorin group 4 2	Remorin family protein	protein-coding
peak_771	2	17472958	17473092	promoter-TSS (AT2G41870.1)	promoter-TSS (AT2G41870.1)	-41	AT2G41870.1	AT2G41870	AtREM4.2|REM4.2|remorin group 4 2	Remorin family protein	protein-coding
peak_772	4	17469019	17469556	Intergenic	Intergenic	-2101	AT4G37070.2	PLP1	AP22.83|AP22_83|AtPLAIVA|PLA IVA|phospholipase A IVA	Acyl transferase/acyl hydrolase/lysophospholipase superfamily protein	protein-coding
peak_773	5	17466776	17466928	TTS (AT5G43480.1)	TTS (AT5G43480.1)	267	AT5G43470.1	RPP8	DISEASE RESISTANCE PROTEIN RPP8|HRT|HYPERSENSITIVE RESPONSE TO TCV|MWF20.19|MWF20_19|RCY1|RECOGNITION OF PERONOSPORA PARASITICA 8|RESISTANT TO CMV(Y) 1	Disease resistance protein (CC-NBS-LRR class) family	protein-coding
peak_774	4	17410068	17410124	Intergenic	Intergenic	-3987	AT4G36930.1	SPT	AP22.25|AP22_25|SPATULA	basic helix-loop-helix (bHLH) DNA-binding superfamily protein	protein-coding
peak_775	4	17400643	17400872	promoter-TSS (AT4G36920.1)	promoter-TSS (AT4G36920.1)	33	AT4G36920.1	AP2	AP22.49|AP22_49|APETALA 2|AtAP2|FL1|FLO2|FLORAL HOMEOTIC PROTEIN APETALA 2|FLORAL MUTANT 2|FLOWER 1	Integrase-type DNA-binding superfamily protein	protein-coding
peak_776	4	17398621	17399099	Intergenic	Intergenic	-1750	AT4G36920.2	AP2	AP22.49|AP22_49|APETALA 2|AtAP2|FL1|FLO2|FLORAL HOMEOTIC PROTEIN APETALA 2|FLORAL MUTANT 2|FLOWER 1	Integrase-type DNA-binding superfamily protein	protein-coding
peak_777	4	17397702	17398004	Intergenic	Intergenic	-1411	AT4G09445.1	AT4G09445	-	ncRNA	ncRNA
peak_778	4	17397398	17397497	Intergenic	Intergenic	-1005	AT4G09445.1	AT4G09445	-	ncRNA	ncRNA
peak_779	4	17385582	17385713	Intergenic	Intergenic	1963	AT4G09395.1	AT4G09395	-	ncRNA	ncRNA
peak_780	4	17368957	17369423	promoter-TSS (AT4G36870.4)	promoter-TSS (AT4G36870.4)	-5	AT4G36870.1	BLH2	AP22.90|AP22_90|BEL1-like homeodomain 2|SAW1|SAWTOOTH 1	BEL1-like homeodomain 2	protein-coding
peak_781	4	17368463	17368639	promoter-TSS (AT4G36870.4)	promoter-TSS (AT4G36870.4)	-364	AT4G36870.2	BLH2	AP22.90|AP22_90|BEL1-like homeodomain 2|SAW1|SAWTOOTH 1	BEL1-like homeodomain 2	protein-coding
peak_782	4	17365719	17365816	Intergenic	Intergenic	-3148	AT4G36870.2	BLH2	AP22.90|AP22_90|BEL1-like homeodomain 2|SAW1|SAWTOOTH 1	BEL1-like homeodomain 2	protein-coding
peak_783	4	17363873	17364173	Intergenic	Intergenic	-1894	AT4G36860.1	AT4G36860	AP22.33|AP22_33	LIM domain-containing protein	protein-coding
peak_784	5	17363499	17363776	promoter-TSS (AT5G43270.3)	promoter-TSS (AT5G43270.3)	41	AT5G43270.3	SPL2	MNL12.9|MNL12_9|SQUAMOSA PROMOTER BINDING PROTEIN-LIKE 2|squamosa promoter binding protein-like 2	squamosa promoter binding protein-like 2	protein-coding
peak_785	5	17363090	17363254	exon (AT5G43270.3, exon 1 of 5)	exon (AT5G43270.3, exon 1 of 5)	506	AT5G43270.3	SPL2	MNL12.9|MNL12_9|SQUAMOSA PROMOTER BINDING PROTEIN-LIKE 2|squamosa promoter binding protein-like 2	squamosa promoter binding protein-like 2	protein-coding
peak_786	4	17363311	17363377	Intergenic	Intergenic	-1215	AT4G36860.1	AT4G36860	AP22.33|AP22_33	LIM domain-containing protein	protein-coding
peak_787	2	17360469	17360485	promoter-TSS (AT2G41640.2)	promoter-TSS (AT2G41640.2)	58	AT2G41640.2	AT2G41640	T32G6.16|T32G6_16	Glycosyltransferase family 61 protein	protein-coding
peak_788	4	17332156	17332192	promoter-TSS (AT4G36770.1)	promoter-TSS (AT4G36770.1)	-477	AT4G36770.1	AT4G36770	AP22.28|AP22_28	UDP-Glycosyltransferase superfamily protein	protein-coding
peak_789	5	17323813	17323866	TTS (AT5G43140.2)	TTS (AT5G43140.2)	-1070	AT5G43150.1	AT5G43150	MMG4.18|MMG4_18	elongation factor	protein-coding
peak_790	3	17255097	17255318	TTS (AT3G07555.1)	TTS (AT3G07555.1)	507	AT3G07555.1	AT3G07555	-	ncRNA	ncRNA
peak_791	4	17249749	17249931	Intergenic	Intergenic	-1379	AT4G36550.1	AT4G36550	AP22.63|AP22_63	ARM repeat superfamily protein	protein-coding
peak_792	4	17243262	17243556	promoter-TSS (AT4G36540.2)	promoter-TSS (AT4G36540.2)	-174	AT4G36540.1	BEE2	AP22.3|AP22_3|BR enhanced expression 2	BR enhanced expression 2	protein-coding
peak_793	4	17242782	17242899	promoter-TSS (AT4G36540.2)	promoter-TSS (AT4G36540.2)	-672	AT4G36530.2	AT4G36530	AP22.96|AP22_96	alpha/beta-Hydrolases superfamily protein	protein-coding
peak_794	2	17225216	17225438	promoter-TSS (AT2G41312.2)	promoter-TSS (AT2G41312.2)	-196	AT2G41312.2	AT2G41312	-	ncRNA	ncRNA
peak_795	2	17203364	17203710	promoter-TSS (AT2G41250.1)	promoter-TSS (AT2G41250.1)	-689	AT2G41250.1	AT2G41250	F13H10.20|F13H10_20	Haloacid dehalogenase-like hydrolase (HAD) superfamily protein	protein-coding
peak_796	4	17187584	17187837	TTS (AT4G36370.1)	TTS (AT4G36370.1)	460	AT4G36370.1	AT4G36370	F23E13.210|F23E13_210	hypothetical protein	protein-coding
peak_797	3	17182639	17182900	promoter-TSS (AT3G46640.2)	promoter-TSS (AT3G46640.2)	-209	AT3G46630.1	AT3G46630	-	DCL protein (DUF3223)	protein-coding
peak_798	2	17165781	17166150	promoter-TSS (AT2G41178.1)	promoter-TSS (AT2G41178.1)	-126	AT2G41178.1	AT2G41178	-	ncRNA	ncRNA
peak_799	2	17164478	17164553	promoter-TSS (AT2G41180.1)	promoter-TSS (AT2G41180.1)	-676	AT2G41180.1	SIB2	T3K9.5|T3K9_5|sigma factor binding protein 2	VQ motif-containing protein	protein-coding
peak_800	2	17161183	17161337	promoter-TSS (AT2G41170.1)	promoter-TSS (AT2G41170.1)	33	AT2G41170.1	AT2G41170	T3K9.6|T3K9_6	F-box family protein	protein-coding
peak_801	3	17152609	17152888	promoter-TSS (AT3G46590.3)	promoter-TSS (AT3G46590.3)	-27	AT3G46590.3	TRFL1	ATTRP2|TRF-like 1|TRP2	TRF-like 1	protein-coding
peak_802	4	17149091	17149206	promoter-TSS (AT4G36245.1)	promoter-TSS (AT4G36245.1)	-323	AT4G36245.1	AT4G36245	67210.TRNA-PRO-1	tRNA	tRNA
peak_803	3	17138401	17138437	promoter-TSS (AT3G46560.1)	promoter-TSS (AT3G46560.1)	-57	AT3G46560.1	TIM9	AtTIM9|TRANSLOCASE OF THE INNER MEMBRANE 9|emb2474|embryo defective 2474	Tim10/DDP family zinc finger protein	protein-coding
peak_804	4	17138334	17138507	intron (AT4G36220.1, intron 2 of 2)	intron (AT4G36220.1, intron 2 of 2)	1357	AT4G36220.1	FAH1	CYP84A1|CYTOCHROME P450 84A1|F23E13.110|F23E13_110|FERULATE-5-HYDROXYLASE|ferulic acid 5-hydroxylase 1	ferulic acid 5-hydroxylase 1	protein-coding
peak_805	3	17137864	17138049	promoter-TSS (AT3G46560.1)	promoter-TSS (AT3G46560.1)	303	AT3G46550.1	SOS5	FLA4|fasciclin-like arabinogalactan-protein 4|salt overly sensitive 5	Fasciclin-like arabinogalactan family protein	protein-coding
peak_806	4	17137480	17137492	exon (AT4G36220.1, exon 3 of 3)	exon (AT4G36220.1, exon 3 of 3)	1904	AT4G09265.1	AT4G09265	-	ncRNA	ncRNA
peak_807	3	17135956	17136156	promoter-TSS (AT3G46540.3)	promoter-TSS (AT3G46540.3)	96	AT3G46540.2	AT3G46540	-	ENTH/VHS family protein	protein-coding
peak_808	3	17135642	17135662	promoter-TSS (AT3G46540.3)	promoter-TSS (AT3G46540.3)	64	AT3G46540.1	AT3G46540	-	ENTH/VHS family protein	protein-coding
peak_809	3	17133367	17133641	promoter-TSS (AT3G46530.1)	promoter-TSS (AT3G46530.1)	-42	AT3G46530.1	RPP13	RECOGNITION OF PERONOSPORA PARASITICA 13	NB-ARC domain-containing disease resistance protein	protein-coding
peak_810	4	17050383	17050793	promoter-TSS (AT4G36040.1)	promoter-TSS (AT4G36040.1)	20	AT4G36040.1	J11	DJC23|DNA J protein C23|DnaJ11|T19K4.170|T19K4_170	Chaperone DnaJ-domain superfamily protein	protein-coding
peak_811	4	17049223	17049314	exon (AT4G36040.1, exon 1 of 1)	exon (AT4G36040.1, exon 1 of 1)	1340	AT4G36040.1	J11	DJC23|DNA J protein C23|DnaJ11|T19K4.170|T19K4_170	Chaperone DnaJ-domain superfamily protein	protein-coding
peak_812	4	17048732	17049050	TTS (AT4G36040.1)	TTS (AT4G36040.1)	-1576	AT4G36030.1	ARO3	T19K4.160|T19K4_160|armadillo repeat only 3	armadillo repeat only 3	protein-coding
peak_813	4	17018458	17018759	promoter-TSS (AT4G35930.2)	promoter-TSS (AT4G35930.2)	-321	AT4G35930.3	FBS4	AtFBS4|F-box stress induced 4|T19K4.60	F-box family protein	protein-coding
peak_814	4	17018187	17018257	promoter-TSS (AT4G35930.2)	promoter-TSS (AT4G35930.2)	-707	AT4G35930.3	FBS4	AtFBS4|F-box stress induced 4|T19K4.60	F-box family protein	protein-coding
peak_815	4	17016383	17016581	promoter-TSS (AT4G35920.1)	promoter-TSS (AT4G35920.1)	-989	AT4G35920.1	MCA1	T19K4.50|mid1-complementing activity 1	PLAC8 family protein	protein-coding
peak_816	2	17002453	17002651	promoter-TSS (AT2G40750.1)	promoter-TSS (AT2G40750.1)	-24	AT2G40750.1	WRKY54	ATWRKY54|T7D17.7|T7D17_7|WRKY DNA-BINDING PROTEIN 54|WRKY DNA-binding protein 54	WRKY DNA-binding protein 54	protein-coding
peak_817	2	16949474	16949859	promoter-TSS (AT2G40600.1)	promoter-TSS (AT2G40600.1)	-954	AT2G40600.1	AT2G40600	T2P4.5|T2P4_5	appr-1-p processing enzyme family protein	protein-coding
peak_818	2	16930920	16931123	exon (AT2G40540.5, exon 1 of 10)	exon (AT2G40540.5, exon 1 of 10)	275	AT2G40540.5	KT2	ATKT2|ATKT2P|ATKUP2|KUP2|SHY3|T2P4.11|T2P4_11|TRK2|potassium transporter 2	potassium transporter 2	protein-coding
peak_819	4	16895960	16895977	promoter-TSS (AT4G35600.1)	promoter-TSS (AT4G35600.1)	-185	AT4G35600.1	CST	CAST AWAY|CONNEXIN 32|CX32|F8D20.110|F8D20_110|Kin4|kinase 4	Protein kinase superfamily protein	protein-coding
peak_820	4	16845975	16846141	promoter-TSS (AT4G35470.2)	promoter-TSS (AT4G35470.2)	-80	AT4G35470.1	PIRL4	F15J1.40|F15J1_40|plant intracellular ras group-related LRR 4	plant intracellular ras group-related LRR 4	protein-coding
peak_821	2	16845764	16846091	exon (AT2G40330.1, exon 1 of 1)	exon (AT2G40330.1, exon 1 of 1)	267	AT2G40330.1	PYL6	PYR1-like 6|RCAR9|T7M7.15|regulatory components of ABA receptor 9	PYR1-like 6	protein-coding
peak_822	2	16844641	16845135	exon (AT2G40330.1, exon 1 of 1)	exon (AT2G40330.1, exon 1 of 1)	1306	AT2G40330.1	PYL6	PYR1-like 6|RCAR9|T7M7.15|regulatory components of ABA receptor 9	PYR1-like 6	protein-coding
peak_823	2	16843529	16843836	TTS (AT2G40330.1)	TTS (AT2G40330.1)	2512	AT2G40330.1	PYL6	PYR1-like 6|RCAR9|T7M7.15|regulatory components of ABA receptor 9	PYR1-like 6	protein-coding
peak_824	2	16824958	16825365	promoter-TSS (AT2G40270.1)	promoter-TSS (AT2G40270.1)	-1	AT2G40270.1	AT2G40270	T7M7.19	Protein kinase family protein	protein-coding
peak_825	3	16818307	16818568	promoter-TSS (AT3G45780.2)	promoter-TSS (AT3G45780.2)	90	AT3G45780.2	PHOT1	F16L2.3|JK224|NONPHOTOTROPIC HYPOCOTYL 1|NPH1|PHOTOTROPIN|ROOT PHOTOTROPISM 1|RPT1|phototropin 1	phototropin 1	protein-coding
peak_826	5	16814893	16815089	promoter-TSS (AT5G42040.1)	promoter-TSS (AT5G42040.1)	-242	AT5G42040.1	RPN12b	MJC20.14|MJC20_14|regulatory particle non-ATPase 12B	regulatory particle non-ATPase 12B	protein-coding
peak_827	3	16814874	16815376	Intergenic	Intergenic	-1596	AT3G45780.1	PHOT1	F16L2.3|JK224|NONPHOTOTROPIC HYPOCOTYL 1|NPH1|PHOTOTROPIN|ROOT PHOTOTROPISM 1|RPT1|phototropin 1	phototropin 1	protein-coding
peak_828	2	16805541	16805706	promoter-TSS (AT2G40230.1)	promoter-TSS (AT2G40230.1)	-800	AT2G40230.1	AT2G40230	T7M7.11|T7M7_11	HXXXD-type acyl-transferase family protein	protein-coding
peak_829	4	16764409	16764613	exon (AT4G35240.3, exon 1 of 4)	exon (AT4G35240.3, exon 1 of 4)	249	AT4G35240.3	AT4G35240	F23E12.200|F23E12_200	DNA-directed RNA polymerase subunit beta, putative (DUF630 and DUF632)	protein-coding
peak_830	4	16711230	16711379	TTS (AT4G35110.2)	TTS (AT4G35110.2)	2752	AT4G35100.2	PIP3	PIP2;7|PIP3A|PLASMA MEMBRANE INTRINSIC PROTEIN 2;7|PLASMA MEMBRANE INTRINSIC PROTEIN 3|PLASMA MEMBRANE INTRINSIC PROTEIN 3A|SIMIP|T12J5.9|plasma membrane intrinsic protein 3	plasma membrane intrinsic protein 3	protein-coding
peak_831	4	16710044	16710672	TTS (AT4G35100.1)	TTS (AT4G35100.1)	1806	AT4G35100.2	PIP3	PIP2;7|PIP3A|PLASMA MEMBRANE INTRINSIC PROTEIN 2;7|PLASMA MEMBRANE INTRINSIC PROTEIN 3|PLASMA MEMBRANE INTRINSIC PROTEIN 3A|SIMIP|T12J5.9|plasma membrane intrinsic protein 3	plasma membrane intrinsic protein 3	protein-coding
peak_832	4	16708122	16708643	promoter-TSS (AT4G35100.1)	promoter-TSS (AT4G35100.1)	21	AT4G35100.1	PIP3	PIP2;7|PIP3A|PLASMA MEMBRANE INTRINSIC PROTEIN 2;7|PLASMA MEMBRANE INTRINSIC PROTEIN 3|PLASMA MEMBRANE INTRINSIC PROTEIN 3A|SIMIP|T12J5.9|plasma membrane intrinsic protein 3	plasma membrane intrinsic protein 3	protein-coding
peak_833	4	16706085	16706455	promoter-TSS (AT4G09075.1)	promoter-TSS (AT4G09075.1)	-7	AT4G09085.1	AT4G09085	-	ncRNA	ncRNA
peak_834	4	16700647	16700790	TTS (AT4G35080.1)	TTS (AT4G35080.1)	2384	AT4G35080.2	AT4G35080	T12J5.1	high-affinity nickel-transport family protein	protein-coding
peak_835	2	16696807	16696975	Intergenic	Intergenic	-1943	AT2G09100.1	AT2G09100	-	ncRNA	ncRNA
peak_836	2	16689898	16690107	exon (AT2G39980.1, exon 1 of 1)	exon (AT2G39980.1, exon 1 of 1)	180	AT2G39980.1	AT2G39980	T28M21.14|T28M21_14	HXXXD-type acyl-transferase family protein	protein-coding
peak_837	4	16680232	16680288	promoter-TSS (AT4G35040.2)	promoter-TSS (AT4G35040.2)	51	AT4G35040.2	bZIP19	M4E13.100|M4E13_100	Basic-leucine zipper (bZIP) transcription factor family protein	protein-coding
peak_838	2	16665486	16665894	promoter-TSS (AT2G39930.2)	promoter-TSS (AT2G39930.2)	-161	AT2G39930.1	ISA1	ARABIDOPSIS THALIANA ISOAMYLASE 1|ATISA1|T28M21.9|T28M21_9|isoamylase 1	isoamylase 1	protein-coding
peak_839	4	16656599	16656613	TTS (AT4G34980.1)	TTS (AT4G34980.1)	1320	AT4G34975.1	AT4G34975	67202.TRNA-THR-1|67203.TRNA-THR-1	tRNA	tRNA
peak_840	4	16647370	16647568	Intergenic	Intergenic	-1059	AT4G34960.2	AT4G34960	M4E13.20|M4E13_20	Cyclophilin-like peptidyl-prolyl cis-trans isomerase family protein	protein-coding
peak_841	2	16643113	16643722	promoter-TSS (AT2G39870.1)	promoter-TSS (AT2G39870.1)	36	AT2G39870.1	AT2G39870	T28M21.3|T28M21_3	hypothetical protein	protein-coding
peak_842	4	16643055	16643241	intron (AT4G34950.1, intron 2 of 2)	intron (AT4G34950.1, intron 2 of 2)	1780	AT4G34950.1	AT4G34950	F11I11.190|F11I11_190	Major facilitator superfamily protein	protein-coding
peak_843	2	16642566	16642580	promoter-TSS (AT2G39865.1)	promoter-TSS (AT2G39865.1)	-666	AT2G39865.1	AT2G39865	-	transmembrane protein	protein-coding
peak_844	3	16600139	16600428	Intergenic	Intergenic	-1472	AT3G45260.1	AT3G45260	-	C2H2-like zinc finger protein	protein-coding
peak_845	3	16599066	16599416	promoter-TSS (AT3G45260.2)	promoter-TSS (AT3G45260.2)	-430	AT3G45260.1	AT3G45260	-	C2H2-like zinc finger protein	protein-coding
peak_846	3	16598443	16598717	exon (AT3G45260.2, exon 1 of 3)	exon (AT3G45260.2, exon 1 of 3)	147	AT3G45260.2	AT3G45260	-	C2H2-like zinc finger protein	protein-coding
peak_847	4	16596483	16596614	promoter-TSS (AT4G34800.1)	promoter-TSS (AT4G34800.1)	-92	AT4G34800.1	AT4G34800	F11I11.40|F11I11_40|SAUR4|SMALL AUXIN UPREGULATED RNA 4	SAUR-like auxin-responsive protein family	protein-coding
peak_848	4	16590582	16591153	promoter-TSS (AT4G34770.1)	promoter-TSS (AT4G34770.1)	-312	AT4G34770.1	AT4G34770	F11I11.10|F11I11_10|SAUR1|SMALL AUXIN UPREGULATED RNA 1	SAUR-like auxin-responsive protein family	protein-coding
peak_849	4	16589916	16590068	promoter-TSS (AT4G09055.1)	promoter-TSS (AT4G09055.1)	-721	AT4G09055.1	AT4G09055	-	ncRNA	ncRNA
peak_850	4	16589252	16589579	promoter-TSS (AT4G09055.1)	promoter-TSS (AT4G09055.1)	-144	AT4G09055.1	AT4G09055	-	ncRNA	ncRNA
peak_851	4	16586737	16587036	Intergenic	Intergenic	-1979	AT4G09045.1	AT4G09045	-	ncRNA	ncRNA
peak_852	4	16581707	16582153	TTS (AT4G34760.1)	TTS (AT4G34760.1)	1145	AT4G34760.1	AT4G34760	F11I11.11|SAUR50|SMALL AUXIN UPREGULATED RNA 50	SAUR-like auxin-responsive protein family	protein-coding
peak_853	4	16582812	16583227	promoter-TSS (AT4G34760.1)	promoter-TSS (AT4G34760.1)	56	AT4G34760.1	AT4G34760	F11I11.11|SAUR50|SMALL AUXIN UPREGULATED RNA 50	SAUR-like auxin-responsive protein family	protein-coding
peak_854	5	16581334	16581659	intron (AT5G41410.1, intron 1 of 3)	intron (AT5G41410.1, intron 1 of 3)	1560	AT5G41410.1	BEL1	BELL 1|MYC6.12|MYC6_12	POX (plant homeobox) family protein	protein-coding
peak_855	5	16579665	16580270	promoter-TSS (AT5G41410.1)	promoter-TSS (AT5G41410.1)	31	AT5G41410.1	BEL1	BELL 1|MYC6.12|MYC6_12	POX (plant homeobox) family protein	protein-coding
peak_856	4	16576898	16577182	promoter-TSS (AT4G34750.1)	promoter-TSS (AT4G34750.1)	-140	AT4G34750.2	AT4G34750	F11I11.5|SAUR49|SMALL AUXIN UPREGULATED RNA 49	SAUR-like auxin-responsive protein family	protein-coding
peak_857	4	16577327	16577369	promoter-TSS (AT4G34740.1)	promoter-TSS (AT4G34740.1)	168	AT4G34750.1	AT4G34750	F11I11.5|SAUR49|SMALL AUXIN UPREGULATED RNA 49	SAUR-like auxin-responsive protein family	protein-coding
peak_858	5	16576697	16576854	Intergenic	Intergenic	-3161	AT5G41410.1	BEL1	BELL 1|MYC6.12|MYC6_12	POX (plant homeobox) family protein	protein-coding
peak_859	5	16577095	16577410	Intergenic	Intergenic	-2684	AT5G41410.1	BEL1	BELL 1|MYC6.12|MYC6_12	POX (plant homeobox) family protein	protein-coding
peak_860	2	16557561	16557712	exon (AT2G39705.1, exon 1 of 1)	exon (AT2G39705.1, exon 1 of 1)	835	AT2G39705.1	RTFL8	DEVIL 11|DVL11|ROTUNDIFOLIA like 8	ROTUNDIFOLIA like 8	protein-coding
peak_861	3	16557292	16557355	exon (AT3G45210.1, exon 1 of 1)	exon (AT3G45210.1, exon 1 of 1)	846	AT3G45210.1	AT3G45210	-	transcription initiation factor TFIID subunit (Protein of unknown function, DUF584)	protein-coding
peak_862	4	16554621	16554728	TTS (AT4G34690.1)	TTS (AT4G34690.1)	1423	AT4G34690.1	AT4G34690	T4L20.270|T4L20_270	transmembrane protein	protein-coding
peak_863	4	16536142	16536421	promoter-TSS (AT4G34620.1)	promoter-TSS (AT4G34620.1)	-57	AT4G34620.1	SSR16	RIBOSOMAL PROTEIN S16|T4L20.200|T4L20_200|small subunit ribosomal protein 16	small subunit ribosomal protein 16	protein-coding
peak_864	4	16534475	16534577	TTS (AT4G34620.1)	TTS (AT4G34620.1)	-1164	AT4G34610.3	BLH6	BEL1-like homeodomain 6|T4L20.190|T4L20_190	BEL1-like homeodomain 6	protein-coding
peak_865	4	16533659	16534324	promoter-TSS (AT4G34610.4)	promoter-TSS (AT4G34610.4)	-629	AT4G34610.3	BLH6	BEL1-like homeodomain 6|T4L20.190|T4L20_190	BEL1-like homeodomain 6	protein-coding
peak_866	3	16525248	16525417	promoter-TSS (AT3G45140.1)	promoter-TSS (AT3G45140.1)	21	AT3G45140.2	LOX2	ARABIODOPSIS THALIANA LIPOXYGENASE 2|ATLOX2|lipoxygenase 2	lipoxygenase 2	protein-coding
peak_867	5	16434214	16434428	promoter-TSS (AT5G41060.1)	promoter-TSS (AT5G41060.1)	137	AT5G41050.1	AT5G41050	MEE6.12|MEE6_12	Pollen Ole e 1 allergen and extensin family protein	protein-coding
peak_868	2	16390989	16391249	promoter-TSS (AT2G39250.1)	promoter-TSS (AT2G39250.1)	-46	AT2G39250.2	SNZ	SCHNARCHZAPFEN|T16B24.11|T16B24_11	Integrase-type DNA-binding superfamily protein	protein-coding
peak_869	5	16385639	16385956	promoter-TSS (AT5G40890.1)	promoter-TSS (AT5G40890.1)	-373	AT5G40890.1	CLC-A	ATCLC-A|ATCLCA|CHLORIDE CHANNEL A|CHLORIDE CHANNEL-A|CLCA|chloride channel A	chloride channel A	protein-coding
peak_870	5	16386113	16386150	promoter-TSS (AT5G40890.1)	promoter-TSS (AT5G40890.1)	-707	AT5G40890.1	CLC-A	ATCLC-A|ATCLCA|CHLORIDE CHANNEL A|CHLORIDE CHANNEL-A|CLCA|chloride channel A	chloride channel A	protein-coding
peak_871	5	16385263	16385351	promoter-TSS (AT5G40890.2)	promoter-TSS (AT5G40890.2)	117	AT5G40890.1	CLC-A	ATCLC-A|ATCLCA|CHLORIDE CHANNEL A|CHLORIDE CHANNEL-A|CLCA|chloride channel A	chloride channel A	protein-coding
peak_872	4	16384994	16385267	promoter-TSS (AT4G08955.1)	promoter-TSS (AT4G08955.1)	-344	AT4G08955.1	AT4G08955	-	ncRNA	ncRNA
peak_873	4	16385462	16385586	promoter-TSS (AT4G08955.1)	promoter-TSS (AT4G08955.1)	50	AT4G08955.1	AT4G08955	-	ncRNA	ncRNA
peak_874	4	16354614	16354774	promoter-TSS (AT4G34150.1)	promoter-TSS (AT4G34150.1)	-163	AT4G34150.1	AT4G34150	F28A23.90|F28A23_90	Calcium-dependent lipid-binding (CaLB domain) family protein	protein-coding
peak_875	4	16345051	16345462	promoter-TSS (AT4G34131.1)	promoter-TSS (AT4G34131.1)	-438	AT4G34131.1	UGT73B3	F28A23.2|UDP-glucosyl transferase 73B3	UDP-glucosyl transferase 73B3	protein-coding
peak_876	4	16314961	16314992	exon (AT4G34060.5, exon 2 of 19)	exon (AT4G34060.5, exon 2 of 19)	797	AT4G34060.4	DML3	F28A23.180|F28A23_180|demeter-like protein 3	demeter-like protein 3	protein-coding
peak_877	4	16311598	16312026	exon (AT4G34050.3, exon 4 of 4)	exon (AT4G34050.3, exon 4 of 4)	997	AT4G34050.2	CCoAOMT1	F28A23.190|F28A23_190|caffeoyl coenzyme A O-methyltransferase 1	S-adenosyl-L-methionine-dependent methyltransferases superfamily protein	protein-coding
peak_878	2	16292853	16293293	exon (AT2G39010.2, exon 2 of 4)	exon (AT2G39010.2, exon 2 of 4)	1793	AT2G39010.2	PIP2E	PIP2;6|PLASMA MEMBRANE INTRINSIC PROTEIN 2;6|T7F6.18|T7F6_18|plasma membrane intrinsic protein 2E	plasma membrane intrinsic protein 2E	protein-coding
peak_879	2	16291413	16291472	exon (AT2G39010.1, exon 1 of 4)	exon (AT2G39010.1, exon 1 of 4)	162	AT2G39010.2	PIP2E	PIP2;6|PLASMA MEMBRANE INTRINSIC PROTEIN 2;6|T7F6.18|T7F6_18|plasma membrane intrinsic protein 2E	plasma membrane intrinsic protein 2E	protein-coding
peak_880	2	16289910	16290101	TTS (AT2G08990.1)	TTS (AT2G08990.1)	825	AT2G08990.1	AT2G08990	-	ncRNA	ncRNA
peak_881	3	16272857	16272966	exon (AT3G44720.1, exon 1 of 1)	exon (AT3G44720.1, exon 1 of 1)	1400	AT3G44720.1	ADT4	arogenate dehydratase 4	arogenate dehydratase 4	protein-coding
peak_882	3	16271625	16271812	exon (AT3G44720.1, exon 1 of 1)	exon (AT3G44720.1, exon 1 of 1)	207	AT3G44720.1	ADT4	arogenate dehydratase 4	arogenate dehydratase 4	protein-coding
peak_883	5	16200634	16200928	TTS (AT5G06065.1)	TTS (AT5G06065.1)	1315	AT5G06065.1	AT5G06065	-	ncRNA	ncRNA
peak_884	5	16195534	16195778	promoter-TSS (AT5G40450.2)	promoter-TSS (AT5G40450.2)	95	AT5G40450.2	AT5G40450	MPO12.160|MPO12_160	A-kinase anchor-like protein	protein-coding
peak_885	2	16158546	16158556	exon (AT2G38640.1, exon 1 of 2)	exon (AT2G38640.1, exon 1 of 2)	109	AT2G38640.1	AT2G38640	T6A23.16|T6A23_16	LURP-one-like protein (DUF567)	protein-coding
peak_886	4	16136357	16136649	promoter-TSS (AT4G33565.1)	promoter-TSS (AT4G33565.1)	-246	AT4G33565.1	AT4G33565	-	RING/U-box superfamily protein	protein-coding
peak_887	3	16070721	16070737	promoter-TSS (AT3G44440.1)	promoter-TSS (AT3G44440.1)	-111	AT3G44440.1	AT3G44440	F14L2.2	hypothetical protein	protein-coding
peak_888	2	16051186	16051350	TTS (AT2G08945.1)	TTS (AT2G08945.1)	465	AT2G08945.1	AT2G08945	-	ncRNA	ncRNA
peak_889	2	16051538	16052775	promoter-TSS (AT2G08945.1)	promoter-TSS (AT2G08945.1)	-175	AT2G08950.1	AT2G08950	-	ncRNA	ncRNA
peak_890	2	16028826	16028848	Intergenic	Intergenic	-3983	AT2G38255.1	AT2G38255	-	hypothetical protein (DUF239)	protein-coding
peak_891	2	15995375	15996105	Intergenic	Intergenic	-1194	AT2G38180.1	AT2G38180	F16M14.11|F16M14_11	SGNH hydrolase-type esterase superfamily protein	protein-coding
peak_892	2	15994118	15994378	promoter-TSS (AT2G38170.3)	promoter-TSS (AT2G38170.3)	-23	AT2G08940.1	AT2G08940	-	ncRNA	ncRNA
peak_893	3	15986125	15986404	promoter-TSS (AT3G44310.1)	promoter-TSS (AT3G44310.1)	-360	AT3G44310.1	NIT1	A. THALIANA NITRILASE 1|ATNIT1|NITI|NITRILE AMINOHYDROLASE|nitrilase 1	nitrilase 1	protein-coding
peak_894	3	15986634	15987028	promoter-TSS (AT3G44310.3)	promoter-TSS (AT3G44310.3)	-33	AT3G44310.3	NIT1	A. THALIANA NITRILASE 1|ATNIT1|NITI|NITRILE AMINOHYDROLASE|nitrilase 1	nitrilase 1	protein-coding
peak_895	2	15976352	15976433	TTS (AT2G08935.1)	TTS (AT2G08935.1)	1123	AT2G08935.1	AT2G08935	-	ncRNA	ncRNA
peak_896	2	15962700	15962894	Intergenic	Intergenic	-4386	AT2G08930.1	AT2G08930	-	ncRNA	ncRNA
peak_897	2	15961478	15961684	Intergenic	Intergenic	-5602	AT2G08930.1	AT2G08930	-	ncRNA	ncRNA
peak_898	5	15957390	15957589	exon (AT5G39860.1, exon 1 of 2)	exon (AT5G39860.1, exon 1 of 2)	121	AT5G39860.1	PRE1	BANQUO 1|BASIC HELIX-LOOP-HELIX PROTEIN 136|BHLH136|BNQ1|MYH19.1|MYH19_1|PACLOBUTRAZOL RESISTANCE1|PACLOBUTRAZOL RESISTANCE1	basic helix-loop-helix (bHLH) DNA-binding family protein	protein-coding
peak_899	4	15946756	15947190	promoter-TSS (AT4G33050.1)	promoter-TSS (AT4G33050.1)	53	AT4G33050.1	EDA39	AtIQM1|F4I10.2|IQ-motif protein 1|IQM1|embryo sac development arrest 39	calmodulin-binding family protein	protein-coding
peak_900	2	15890814	15890968	promoter-TSS (AT2G08910.1)	promoter-TSS (AT2G08910.1)	22	AT2G37970.1	SOUL-1	AtHBP2|HBP2|T8P21.12|T8P21_12|haem-binding protein 2	SOUL heme-binding family protein	protein-coding
peak_901	2	15885361	15885611	Intergenic	Intergenic	-1473	AT2G37950.1	AT2G37950	T8P21.14|T8P21_14	RING/FYVE/PHD zinc finger superfamily protein	protein-coding
peak_902	4	15876534	15876664	exon (AT4G32890.1, exon 2 of 2)	exon (AT4G32890.1, exon 2 of 2)	1257	AT4G32890.1	GATA9	F26P21.10|F26P21_10|GATA transcription factor 9	GATA transcription factor 9	protein-coding
peak_903	4	15819446	15819649	promoter-TSS (AT4G32800.1)	promoter-TSS (AT4G32800.1)	58	AT4G32800.1	AT4G32800	T16I18.10|T16I18_10	Integrase-type DNA-binding superfamily protein	protein-coding
peak_904	4	15817573	15818143	Intergenic	Intergenic	-1631	AT4G32800.1	AT4G32800	T16I18.10|T16I18_10	Integrase-type DNA-binding superfamily protein	protein-coding
peak_905	4	15815479	15815602	TTS (AT4G32790.3)	TTS (AT4G32790.3)	3135	AT4G32790.3	AT4G32790	F4D11.10|F4D11_10	Exostosin family protein	protein-coding
peak_906	4	15798445	15798619	promoter-TSS (AT4G32750.1)	promoter-TSS (AT4G32750.1)	-278	AT4G32750.1	AT4G32750	F4D11.50|F4D11_50	transmembrane protein	protein-coding
peak_907	4	15646655	15646866	promoter-TSS (AT4G32410.1)	promoter-TSS (AT4G32410.1)	84	AT4G32410.1	CESA1	ANY1|AtCESA1|CELLULOSE SYNTHASE 1|F8B4.110|F8B4_110|RADIALLY SWOLLEN 1|RSW1|anisotropy1|cellulose synthase 1	cellulose synthase 1	protein-coding
peak_908	5	15641074	15641779	promoter-TSS (AT5G39080.1)	promoter-TSS (AT5G39080.1)	-16	AT5G39080.1	AT5G39080	MXF12.90|MXF12_90	HXXXD-type acyl-transferase family protein	protein-coding
peak_909	5	15632423	15632702	Intergenic	Intergenic	-1882	AT5G39050.1	PMAT1	MXF12.60|MXF12_60|phenolic glucoside malonyltransferase 1	HXXXD-type acyl-transferase family protein	protein-coding
peak_910	2	15616120	15616440	Intergenic	Intergenic	-1258	AT2G37170.2	PIP2B	PIP2;2|PLASMA MEMBRANE INTRINSIC PROTEIN 2;2|T2N18.7|T2N18_7|plasma membrane intrinsic protein 2	plasma membrane intrinsic protein 2	protein-coding
peak_911	4	15614527	15614590	promoter-TSS (AT4G32340.1)	promoter-TSS (AT4G32340.1)	-14	AT4G32340.1	AT4G32340	F8B4.40	Tetratricopeptide repeat (TPR)-like superfamily protein	protein-coding
peak_912	4	15613073	15613397	TTS (AT4G32330.2)	TTS (AT4G32330.2)	1309	AT4G32340.1	AT4G32340	F8B4.40	Tetratricopeptide repeat (TPR)-like superfamily protein	protein-coding
peak_913	2	15528030	15528399	promoter-TSS (AT2G36970.1)	promoter-TSS (AT2G36970.1)	-663	AT2G36970.1	AT2G36970	T1J8.15|T1J8_15	UDP-Glycosyltransferase superfamily protein	protein-coding
peak_914	2	15528583	15528625	promoter-TSS (AT2G36970.1)	promoter-TSS (AT2G36970.1)	-273	AT2G36970.1	AT2G36970	T1J8.15|T1J8_15	UDP-Glycosyltransferase superfamily protein	protein-coding
peak_915	4	15490457	15490830	promoter-TSS (AT4G32030.1)	promoter-TSS (AT4G32030.1)	77	AT4G32030.1	AT4G32030	F10N7.160|F10N7_160	hypothetical protein	protein-coding
peak_916	4	15489654	15490038	promoter-TSS (AT4G32030.1)	promoter-TSS (AT4G32030.1)	-720	AT4G32030.1	AT4G32030	F10N7.160|F10N7_160	hypothetical protein	protein-coding
peak_917	4	15487742	15487963	promoter-TSS (AT4G32020.1)	promoter-TSS (AT4G32020.1)	-62	AT4G32020.1	AT4G32020	F10N7.170|F10N7_170	serine/arginine repetitive matrix-like protein	protein-coding
peak_918	4	15486391	15486454	Intergenic	Intergenic	-1492	AT4G32020.1	AT4G32020	F10N7.170|F10N7_170	serine/arginine repetitive matrix-like protein	protein-coding
peak_919	4	15486095	15486159	TTS (AT4G32010.1)	TTS (AT4G32010.1)	-1787	AT4G32020.1	AT4G32020	F10N7.170|F10N7_170	serine/arginine repetitive matrix-like protein	protein-coding
peak_920	2	15474663	15474861	promoter-TSS (AT2G36870.2)	promoter-TSS (AT2G36870.2)	-45	AT2G36870.2	XTH32	AtXTH32|T1J8.5|T1J8_5|xyloglucan endotransglucosylase/hydrolase 32	xyloglucan endotransglucosylase/hydrolase 32	protein-coding
peak_921	2	15444948	15445412	promoter-TSS (AT2G36830.1)	promoter-TSS (AT2G36830.1)	-114	AT2G36830.1	GAMMA-TIP	GAMMA TONOPLAST INTRINSIC PROTEIN 1|GAMMA-TIP1|GAMMA-TONOPLAST INTRINSIC PROTEIN|T1J8.1|T1J8_1|TIP1;1|TONOPLAST INTRINSIC PROTEIN 1;1|gamma tonoplast intrinsic protein	gamma tonoplast intrinsic protein	protein-coding
peak_922	2	15425029	15425075	promoter-TSS (AT2G36800.1)	promoter-TSS (AT2G36800.1)	77	AT2G36800.1	DOGT1	F13K3.20|F13K3_20|UDP-GLUCOSYL TRANSFERASE 73C5|UGT73C5|don-glucosyltransferase 1	don-glucosyltransferase 1	protein-coding
peak_923	2	15423822	15424051	exon (AT2G36800.1, exon 1 of 1)	exon (AT2G36800.1, exon 1 of 1)	1193	AT2G36800.1	DOGT1	F13K3.20|F13K3_20|UDP-GLUCOSYL TRANSFERASE 73C5|UGT73C5|don-glucosyltransferase 1	don-glucosyltransferase 1	protein-coding
peak_924	2	15421900	15422225	promoter-TSS (AT2G36790.1)	promoter-TSS (AT2G36790.1)	-196	AT2G36790.1	UGT73C6	F13K3.19|F13K3_19|UDP-glucosyl transferase 73C6	UDP-glucosyl transferase 73C6	protein-coding
peak_925	2	15420449	15420490	promoter-TSS (AT2G36792.4)	promoter-TSS (AT2G36792.4)	334	AT2G36792.3	AT2G36792	-	ncRNA	ncRNA
peak_926	2	15420716	15421011	promoter-TSS (AT2G36792.4)	promoter-TSS (AT2G36792.4)	-18	AT2G36792.4	AT2G36792	-	ncRNA	ncRNA
peak_927	2	15417648	15417878	promoter-TSS (AT2G36770.1)	promoter-TSS (AT2G36770.1)	-918	AT2G36770.1	AT2G36770	F13K3.17|F13K3_17	UDP-Glycosyltransferase superfamily protein	protein-coding
peak_928	2	15416719	15417258	promoter-TSS (AT2G36770.1)	promoter-TSS (AT2G36770.1)	-143	AT2G36770.1	AT2G36770	F13K3.17|F13K3_17	UDP-Glycosyltransferase superfamily protein	protein-coding
peak_929	4	15396060	15396355	Intergenic	Intergenic	-1581	AT4G31820.2	ENP	ENHANCER OF PINOID|F11C18.20|F11C18_20|MAB4|MACCHI-BOU 4|NAKED PINS IN YUC MUTANTS 1|NPY1	Phototropic-responsive NPH3 family protein	protein-coding
peak_930	5	15381968	15382292	promoter-TSS (AT5G38420.1)	promoter-TSS (AT5G38420.1)	-59	AT5G38420.1	RBCS2B	MXI10.14|MXI10_14|Rubisco small subunit 2B	Ribulose bisphosphate carboxylase (small chain) family protein	protein-coding
peak_931	5	15378388	15378536	promoter-TSS (AT5G38410.3)	promoter-TSS (AT5G38410.3)	-46	AT5G38410.3	RBCS3B	MXI10.13|MXI10_13|Rubisco small subunit 3B	Ribulose bisphosphate carboxylase (small chain) family protein	protein-coding
peak_932	5	15376954	15377266	TTS (AT5G38410.2)	TTS (AT5G38410.2)	1264	AT5G38400.1	AT5G38400	MXI10.12|MXI10_12	hypothetical protein	protein-coding
peak_933	4	15292461	15292677	promoter-TSS (AT4G31550.2)	promoter-TSS (AT4G31550.2)	-635	AT4G31550.2	WRKY11	ATWRKY11|F3L17.120|F3L17_120|WRKY DNA-binding protein 11	WRKY DNA-binding protein 11	protein-coding
peak_934	2	15228732	15229041	exon (AT2G36320.1, exon 1 of 2)	exon (AT2G36320.1, exon 1 of 2)	172	AT2G36320.1	AT2G36320	F2H17.7|F2H17_7	A20/AN1-like zinc finger family protein	protein-coding
peak_935	2	15139014	15139746	Intergenic	Intergenic	-2368	AT2G36050.1	OFP15	ARABIDOPSIS THALIANA OVATE FAMILY PROTEIN 15|ATOFP15|F11F19.32|F11F19_32|ovate family protein 15	ovate family protein 15	protein-coding
peak_936	2	15138405	15138548	Intergenic	Intergenic	-1464	AT2G36050.1	OFP15	ARABIDOPSIS THALIANA OVATE FAMILY PROTEIN 15|ATOFP15|F11F19.32|F11F19_32|ovate family protein 15	ovate family protein 15	protein-coding
peak_937	2	15102286	15102427	Intergenic	Intergenic	-2360	AT2G35950.2	EDA12	F11F19.14|F11F19_14|embryo sac development arrest 12	embryo sac development arrest 12	protein-coding
peak_938	2	15099178	15100263	Intergenic	Intergenic	-4996	AT2G35950.2	EDA12	F11F19.14|F11F19_14|embryo sac development arrest 12	embryo sac development arrest 12	protein-coding
peak_939	2	15092054	15092387	promoter-TSS (AT2G35940.2)	promoter-TSS (AT2G35940.2)	-42	AT2G35940.2	BLH1	BEL1-like homeodomain 1|EDA29|F11F19.15|F11F19_15|embryo sac development arrest 29	BEL1-like homeodomain 1	protein-coding
peak_940	2	15066211	15066733	promoter-TSS (AT2G35880.3)	promoter-TSS (AT2G35880.3)	359	AT2G08775.1	AT2G08775	-	ncRNA	ncRNA
peak_941	2	15061383	15061459	promoter-TSS (AT2G35859.1)	promoter-TSS (AT2G35859.1)	-321	AT2G35859.1	AT2G35859	-	ncRNA	ncRNA
peak_942	2	15059657	15059871	promoter-TSS (AT2G35860.1)	promoter-TSS (AT2G35860.1)	1	AT2G35860.1	FLA16	F11F19.23|F11F19_23|FASCICLIN-like arabinogalactan protein 16 precursor	FASCICLIN-like arabinogalactan protein 16 precursor	protein-coding
peak_943	4	14999709	14999951	TTS (AT4G08355.1)	TTS (AT4G08355.1)	735	AT4G08355.1	AT4G08355	-	ncRNA	ncRNA
peak_944	4	14999184	14999410	promoter-TSS (AT4G30790.1)	promoter-TSS (AT4G30790.1)	202	AT4G08355.1	AT4G08355	-	ncRNA	ncRNA
peak_945	2	14984280	14984583	promoter-TSS (AT2G35637.2)	promoter-TSS (AT2G35637.2)	-92	AT2G35637.2	AT2G35637	-	ncRNA	ncRNA
peak_946	4	14943873	14944016	promoter-TSS (AT4G30610.1)	promoter-TSS (AT4G30610.1)	-185	AT4G30610.1	BRS1	BRI1 SUPPRESSOR 1|F17I23.50|F17I23_50|SCPL24|SERINE CARBOXYPEPTIDASE 24 PRECURSOR	alpha/beta-Hydrolases superfamily protein	protein-coding
peak_947	5	14914022	14914277	exon (AT5G37540.1, exon 1 of 1)	exon (AT5G37540.1, exon 1 of 1)	1490	AT5G37540.1	AT5G37540	MPA22.8|MPA22_8	Eukaryotic aspartyl protease family protein	protein-coding
peak_948	4	14902473	14902620	promoter-TSS (AT4G30500.1)	promoter-TSS (AT4G30500.1)	-402	AT4G30490.1	AT4G30490	F17I23.170|F17I23_170	AFG1-like ATPase family protein	protein-coding
peak_949	4	14881647	14881985	exon (AT4G30440.1, exon 1 of 1)	exon (AT4G30440.1, exon 1 of 1)	-1485	AT4G30430.1	TET9	F17I23.230|F17I23_230|tetraspanin9	tetraspanin9	protein-coding
peak_950	4	14871953	14872428	promoter-TSS (AT4G30410.2)	promoter-TSS (AT4G30410.2)	77	AT4G30410.1	AT4G30410	F17I23.250|F17I23_250|IBH1-LIKE 1|IBL1	sequence-specific DNA binding transcription factor	protein-coding
peak_951	4	14870621	14870860	TTS (AT4G30410.2)	TTS (AT4G30410.2)	1527	AT4G30410.1	AT4G30410	F17I23.250|F17I23_250|IBH1-LIKE 1|IBL1	sequence-specific DNA binding transcription factor	protein-coding
peak_952	4	14822082	14822272	Intergenic	Intergenic	-1582	AT4G30270.1	XTH24	F9N11.120|F9N11_120|MERI-5|MERI5B|MERISTEM 5|SEN4|SENESCENCE 4|meristem-5|xyloglucan endotransglucosylase/hydrolase 24	xyloglucan endotransglucosylase/hydrolase 24	protein-coding
peak_953	4	14822808	14822941	Intergenic	Intergenic	-2279	AT4G30270.1	XTH24	F9N11.120|F9N11_120|MERI-5|MERI5B|MERISTEM 5|SEN4|SENESCENCE 4|meristem-5|xyloglucan endotransglucosylase/hydrolase 24	xyloglucan endotransglucosylase/hydrolase 24	protein-coding
peak_954	4	14823472	14823593	Intergenic	Intergenic	-2937	AT4G30270.1	XTH24	F9N11.120|F9N11_120|MERI-5|MERI5B|MERISTEM 5|SEN4|SENESCENCE 4|meristem-5|xyloglucan endotransglucosylase/hydrolase 24	xyloglucan endotransglucosylase/hydrolase 24	protein-coding
peak_955	4	14821054	14821356	promoter-TSS (AT4G30270.1)	promoter-TSS (AT4G30270.1)	-610	AT4G30270.1	XTH24	F9N11.120|F9N11_120|MERI-5|MERI5B|MERISTEM 5|SEN4|SENESCENCE 4|meristem-5|xyloglucan endotransglucosylase/hydrolase 24	xyloglucan endotransglucosylase/hydrolase 24	protein-coding
peak_956	4	14790290	14790444	exon (AT4G30200.4, exon 1 of 6)	exon (AT4G30200.4, exon 1 of 6)	134	AT4G30200.2	VEL1	VIL2|VIN3-Like 2|vernalization5/VIN3-like|vernalization5/VIN3-like 1	vernalization5/VIN3-like protein	protein-coding
peak_957	2	14778429	14778870	exon (AT2G35060.3, exon 1 of 8)	exon (AT2G35060.3, exon 1 of 8)	284	AT2G35060.4	KUP11	F19I3.29|F19I3_29|K+ uptake permease 11	K+ uptake permease 11	protein-coding
peak_958	4	14775464	14775678	intron (AT4G30190.1, intron 1 of 14)	intron (AT4G30190.1, intron 1 of 14)	487	AT4G30190.2	HA2	AHA2|F9N11.40|F9N11_40|H(+)-ATPase 2|P-TYPE H(+)-ATPASE ISOFORM 2|PLASMA MEMBRANE PROTON ATPASE 2|PMA2	H[+]-ATPase 2	protein-coding
peak_959	4	14655414	14655571	Intergenic	Intergenic	-1462	AT4G29950.1	AT4G29950	-	Ypt/Rab-GAP domain of gyp1p superfamily protein	protein-coding
peak_960	2	14651676	14651875	promoter-TSS (AT2G34720.1)	promoter-TSS (AT2G34720.1)	-66	AT2G34720.2	NF-YA4	''nuclear factor Y|T29F13.7|T29F13_7|nuclear factor Y|subunit A4|subunit A4''	nuclear factor Y, subunit A4	protein-coding
peak_961	2	14645041	14645294	promoter-TSS (AT2G34710.1)	promoter-TSS (AT2G34710.1)	-812	AT2G34710.1	PHB	ARABIDOPSIS THALIANA HOMEOBOX PROTEIN 14|ATHB-14|ATHB14|PHABULOSA|PHABULOSA 1D|PHB-1D|T29F13.8|T29F13_8	Homeobox-leucine zipper family protein / lipid-binding START domain-containing protein	protein-coding
peak_962	4	14626389	14626610	TTS (AT4G29905.1)	TTS (AT4G29905.1)	1132	AT4G29905.1	AT4G29905	-	hypothetical protein	protein-coding
peak_963	4	14624655	14625071	Intergenic	Intergenic	2768	AT4G29905.1	AT4G29905	-	hypothetical protein	protein-coding
peak_964	4	14624247	14624306	Intergenic	Intergenic	3355	AT4G29905.1	AT4G29905	-	hypothetical protein	protein-coding
peak_965	4	14579695	14579715	exon (AT4G29780.1, exon 1 of 1)	exon (AT4G29780.1, exon 1 of 1)	142	AT4G29780.1	AT4G29780	F27B13.20|F27B13_20	nuclease	protein-coding
peak_966	4	14545837	14546231	promoter-TSS (AT4G29700.1)	promoter-TSS (AT4G29700.1)	119	AT4G08205.1	AT4G08205	-	ncRNA	ncRNA
peak_967	4	14393407	14393598	promoter-TSS (AT4G29190.1)	promoter-TSS (AT4G29190.1)	-121	AT4G29190.1	OZF2	Arabidopsis thaliana oxidation-related zinc finger 2|AtC3H49|AtOZF2|AtTZF3|F17A13.10|F17A13_10|TZF3|oxidation-related zinc finger 2|tandem zinc finger 3	Zinc finger C-x8-C-x5-C-x3-H type family protein	protein-coding
peak_968	4	14364156	14364303	promoter-TSS (AT4G08065.1)	promoter-TSS (AT4G08065.1)	87	AT4G08065.1	AT4G08065	-	ncRNA	ncRNA
peak_969	2	14253245	14253457	promoter-TSS (AT2G33685.1)	promoter-TSS (AT2G33685.1)	139	AT2G33700.1	PP2CG1	T1B8.2|T1B8_2|protein phosphatase 2C G Group 1	Protein phosphatase 2C family protein	protein-coding
peak_970	4	14012870	14013019	promoter-TSS (AT4G28290.1)	promoter-TSS (AT4G28290.1)	-247	AT4G28290.2	AT4G28290	F26K10.170|F26K10_170	hypothetical protein	protein-coding
peak_971	4	13998712	13998801	promoter-TSS (AT4G28240.1)	promoter-TSS (AT4G28240.1)	-152	AT4G28240.1	AT4G28240	F26K10.120|F26K10_120	Wound-responsive family protein	protein-coding
peak_972	4	13998409	13998565	exon (AT4G28240.1, exon 1 of 1)	exon (AT4G28240.1, exon 1 of 1)	117	AT4G28240.1	AT4G28240	F26K10.120|F26K10_120	Wound-responsive family protein	protein-coding
peak_973	4	13985309	13985471	exon (AT4G28190.2, exon 1 of 3)	exon (AT4G28190.2, exon 1 of 3)	367	AT4G28190.2	ULT1	F26K10.70|F26K10_70|ULT|ULTRAPETALA|ULTRAPETALA1	Developmental regulator, ULTRAPETALA	protein-coding
peak_974	4	13959450	13959576	promoter-TSS (AT4G28085.2)	promoter-TSS (AT4G28085.2)	-359	AT4G28085.1	AT4G28085	-	transmembrane protein	protein-coding
peak_975	4	13958024	13958228	promoter-TSS (AT4G28080.1)	promoter-TSS (AT4G28080.1)	-19	AT4G28080.1	AT4G28080	T13J8.190|T13J8_190	Tetratricopeptide repeat (TPR)-like superfamily protein	protein-coding
peak_976	2	13913291	13913430	Intergenic	Intergenic	1829	AT2G08545.1	AT2G08545	-	ncRNA	ncRNA
peak_977	4	13889026	13889285	Intergenic	Intergenic	-1317	AT4G27900.2	AT4G27900	T13J8.10|T13J8_10	CCT motif family protein	protein-coding
peak_978	2	13824603	13824832	promoter-TSS (AT2G32560.2)	promoter-TSS (AT2G32560.2)	53	AT2G32560.2	AT2G32560	AT2G32570|T26B15.12|T26B15_12	F-box family protein	protein-coding
peak_979	2	13814639	13814767	exon (AT2G32540.1, exon 1 of 9)	exon (AT2G32540.1, exon 1 of 9)	160	AT2G32540.1	CSLB04	ATCSLB04|ATCSLB4|CELLULOSE SYNTHASE LIKE B4|T26B15.10|T26B15_10|cellulose synthase-like B4	cellulose synthase-like B4	protein-coding
peak_980	2	13814094	13814128	promoter-TSS (AT2G32540.1)	promoter-TSS (AT2G32540.1)	-432	AT2G32540.1	CSLB04	ATCSLB04|ATCSLB4|CELLULOSE SYNTHASE LIKE B4|T26B15.10|T26B15_10|cellulose synthase-like B4	cellulose synthase-like B4	protein-coding
peak_981	4	13812863	13813043	promoter-TSS (AT4G27657.1)	promoter-TSS (AT4G27657.1)	-36	AT4G27657.1	AT4G27657	-	hypothetical protein	protein-coding
peak_982	4	13749519	13749660	promoter-TSS (AT4G27510.2)	promoter-TSS (AT4G27510.2)	261	AT4G07865.1	AT4G07865	-	ncRNA	ncRNA
peak_983	4	13677209	13677408	TTS (AT4G27310.1)	TTS (AT4G27310.1)	1771	AT4G27310.1	BBX28	B-box domain protein 28|M4I22.120|M4I22_120	B-box type zinc finger family protein	protein-coding
peak_984	4	13675577	13675768	exon (AT4G27310.1, exon 1 of 2)	exon (AT4G27310.1, exon 1 of 2)	135	AT4G27310.1	BBX28	B-box domain protein 28|M4I22.120|M4I22_120	B-box type zinc finger family protein	protein-coding
peak_985	4	13674559	13674842	promoter-TSS (AT4G27310.1)	promoter-TSS (AT4G27310.1)	-837	AT4G27310.1	BBX28	B-box domain protein 28|M4I22.120|M4I22_120	B-box type zinc finger family protein	protein-coding
peak_986	2	13659862	13659928	exon (AT2G32150.2, exon 6 of 7)	exon (AT2G32150.2, exon 6 of 7)	891	AT2G32150.3	AT2G32150	F22D22.10|F22D22_10	Haloacid dehalogenase-like hydrolase (HAD) superfamily protein	protein-coding
peak_987	2	13659374	13659387	intron (AT2G32150.1, intron 2 of 7)	intron (AT2G32150.1, intron 2 of 7)	376	AT2G32150.3	AT2G32150	F22D22.10|F22D22_10	Haloacid dehalogenase-like hydrolase (HAD) superfamily protein	protein-coding
peak_988	4	13652469	13652563	Intergenic	Intergenic	-1063	AT4G27260.1	WES1	GH3.5|M4I22.70|M4I22_70	Auxin-responsive GH3 family protein	protein-coding
peak_989	2	13646608	13646631	TTS (AT2G32090.2)	TTS (AT2G32090.2)	-1080	AT2G32100.1	OFP16	ATOFP16|F22D22.15|F22D22_15|RABIDOPSIS THALIANA OVATE FAMILY PROTEIN 16|ovate family protein 16	ovate family protein 16	protein-coding
peak_990	2	13645588	13645815	exon (AT2G32090.2, exon 4 of 4)	exon (AT2G32090.2, exon 4 of 4)	1153	AT2G32090.2	AT2G32090	F22D22.16|F22D22_16	Lactoylglutathione lyase / glyoxalase I family protein	protein-coding
peak_991	2	13644298	13644396	promoter-TSS (AT2G32080.2)	promoter-TSS (AT2G32080.2)	49	AT2G32090.1	AT2G32090	F22D22.16|F22D22_16	Lactoylglutathione lyase / glyoxalase I family protein	protein-coding
peak_992	5	13614200	13614461	Intergenic	Intergenic	2532	ENSRNA049758139-T1
peak_993	5	13612515	13612535	TTS (at5g35407)	TTS (at5g35407)	727	ENSRNA049758139-T1
peak_994	5	13611556	13611775	promoter-TSS (at5g35407)	promoter-TSS (at5g35407)	-133	at5g35407
peak_995	4	13534316	13534511	promoter-TSS (AT4G26950.1)	promoter-TSS (AT4G26950.1)	85	AT4G26950.1	AT4G26950	F10M23.290|F10M23_290	senescence regulator (Protein of unknown function, DUF584)	protein-coding
peak_996	2	13488638	13489018	promoter-TSS (AT2G31730.2)	promoter-TSS (AT2G31730.2)	-137	AT2G31730.2	AT2G31730	T9H9.27	basic helix-loop-helix (bHLH) DNA-binding superfamily protein	protein-coding
peak_997	2	13437905	13438037	TTS (AT2G31570.1)	TTS (AT2G31570.1)	1414	AT2G31560.2	AT2G31560	T9H9.8|T9H9_8	signal transducer/transcription protein, putative (DUF1685)	protein-coding
peak_998	4	13399746	13399901	Intergenic	Intergenic	-1516	AT4G26540.1	AT4G26540	M3E9.30|M3E9_30	Leucine-rich repeat receptor-like protein kinase family protein	protein-coding
peak_999	4	13390922	13391443	promoter-TSS (AT4G26530.2)	promoter-TSS (AT4G26530.2)	-111	AT4G26530.2	FBA5	AtFBA5|M3E9.40|M3E9_40|fructose-bisphosphate aldolase 5	Aldolase superfamily protein	protein-coding
peak_1000	2	13381585	13381864	promoter-TSS (AT2G31380.1)	promoter-TSS (AT2G31380.1)	-43	AT2G31380.1	STH	B-box domain protein 25|BBX25|STO HOMOLOG|T28P16.13|T28P16_13|salt tolerance homologue	salt tolerance homologue	protein-coding
peak_1001	2	13312345	13312444	Intergenic	Intergenic	-4822	AT2G31230.1	ERF15	ATERF15|F16D14.7|F16D14_7|ethylene-responsive element binding factor 15	ethylene-responsive element binding factor 15	protein-coding
peak_1002	2	13309709	13309761	Intergenic	Intergenic	-2163	AT2G31230.1	ERF15	ATERF15|F16D14.7|F16D14_7|ethylene-responsive element binding factor 15	ethylene-responsive element binding factor 15	protein-coding
peak_1003	2	13307533	13307774	promoter-TSS (AT2G31230.1)	promoter-TSS (AT2G31230.1)	-81	AT2G31230.1	ERF15	ATERF15|F16D14.7|F16D14_7|ethylene-responsive element binding factor 15	ethylene-responsive element binding factor 15	protein-coding
peak_1004	2	13306427	13306575	TTS (AT2G31230.1)	TTS (AT2G31230.1)	1071	AT2G31230.1	ERF15	ATERF15|F16D14.7|F16D14_7|ethylene-responsive element binding factor 15	ethylene-responsive element binding factor 15	protein-coding
peak_1005	4	13250210	13250450	promoter-TSS (AT4G07535.1)	promoter-TSS (AT4G07535.1)	6	AT4G07535.1	AT4G07535	-	ncRNA	ncRNA
peak_1006	2	13231339	13231425	Intergenic	Intergenic	-6639	AT2G31081.1	CLE4	CLAVATA3/ESR-RELATED 4	CLAVATA3/ESR-RELATED 4	protein-coding
peak_1007	2	13222308	13222722	exon (AT2G31070.1, exon 1 of 2)	exon (AT2G31070.1, exon 1 of 2)	127	AT2G31070.1	TCP10	T16B12.12|T16B12_12|TCP domain protein 10	TCP domain protein 10	protein-coding
peak_1008	4	13222003	13222401	exon (AT4G26080.1, exon 1 of 4)	exon (AT4G26080.1, exon 1 of 4)	174	AT4G26080.1	ABI1	ABA INSENSITIVE 1|AtABI1|F20B18.190|F20B18_190|PROTEIN PHOSPHATASE 2C ABI1	Protein phosphatase 2C family protein	protein-coding
peak_1009	1	13203540	13203673	Intergenic	Intergenic	-1739	AT1G35670.1	CDPK2	ATCDPK2|ATCPK11|CALCIUM-DEPENDENT PROTEIN KINASE 2|CPK11|F15O4.8|calcium-dependent protein kinase 2	calcium-dependent protein kinase 2	protein-coding
peak_1010	4	13196144	13196704	promoter-TSS (AT4G26000.1)	promoter-TSS (AT4G26000.1)	-645	AT4G26000.1	PEP	F20B18.110|F20B18_110|PEPPER	RNA-binding KH domain-containing protein	protein-coding
peak_1011	4	13194525	13195692	promoter-TSS (AT4G25990.1)	promoter-TSS (AT4G25990.1)	-984	AT4G25990.3	CIL	F20B18.100|F20B18_100	CCT motif family protein	protein-coding
peak_1012	2	13193692	13193874	promoter-TSS (AT2G31010.1)	promoter-TSS (AT2G31010.1)	-171	AT2G31010.2	AT2G31010	F7F1.22|F7F1_22	Protein kinase superfamily protein	protein-coding
peak_1013	2	13194042	13194081	promoter-TSS (AT2G31010.1)	promoter-TSS (AT2G31010.1)	36	AT2G31010.1	AT2G31010	F7F1.22|F7F1_22	Protein kinase superfamily protein	protein-coding
peak_1014	2	13190282	13190583	promoter-TSS (AT2G30990.2)	promoter-TSS (AT2G30990.2)	26	AT2G30990.4	AT2G30990	F7F1.20|F7F1_20	arginine N-methyltransferase, putative (DUF688)	protein-coding
peak_1015	4	13069382	13069817	exon (AT4G25620.1, exon 1 of 2)	exon (AT4G25620.1, exon 1 of 2)	163	AT4G25620.1	AT4G25620	M7J2.10|M7J2_10	hydroxyproline-rich glycoprotein family protein	protein-coding
peak_1016	2	13007265	13007559	promoter-TSS (AT2G08395.1)	promoter-TSS (AT2G08395.1)	-384	AT2G08395.1	AT2G08395	-	ncRNA	ncRNA
peak_1017	2	13007847	13008060	promoter-TSS (AT2G30530.1)	promoter-TSS (AT2G30530.1)	157	AT2G08395.1	AT2G08395	-	ncRNA	ncRNA
peak_1018	2	13006477	13006886	promoter-TSS (AT2G30520.1)	promoter-TSS (AT2G30520.1)	-935	AT2G30520.1	RPT2	AT2G30510|ROOT PHOTOTROPISM 2|T6B20.13|T6B20_13	Phototropic-responsive NPH3 family protein	protein-coding
peak_1019	2	13005439	13005700	promoter-TSS (AT2G30520.3)	promoter-TSS (AT2G30520.3)	31	AT2G30520.2	RPT2	AT2G30510|ROOT PHOTOTROPISM 2|T6B20.13|T6B20_13	Phototropic-responsive NPH3 family protein	protein-coding
peak_1020	4	12994737	12994811	Intergenic	Intergenic	-2189	AT4G25420.1	GA20OX1	ARABIDOPSIS THALIANA GIBBERELLIN 20-OXIDASE 1|AT2301|ATGA20OX1|GA REQUIRING 5|GA5|GIBBERELLIN 20-OXIDASE|T30C3.90|T30C3_90	2-oxoglutarate (2OG) and Fe(II)-dependent oxygenase superfamily protein	protein-coding
peak_1021	2	12967180	12967634	promoter-TSS (AT2G30430.1)	promoter-TSS (AT2G30430.1)	-769	AT2G30430.1	AT2G30430	T6B20.26|T6B20_26	hypothetical protein	protein-coding
peak_1022	2	12965644	12965859	promoter-TSS (AT2G30424.2)	promoter-TSS (AT2G30424.2)	-28	AT2G30424.1	TCL2	TRICHOMELESS 2	Homeodomain-like superfamily protein	protein-coding
peak_1023	4	12869832	12869890	promoter-TSS (AT4G25050.2)	promoter-TSS (AT4G25050.2)	-145	AT4G25050.2	ACP4	F24A6.4|acyl carrier protein 4	acyl carrier protein 4	protein-coding
peak_1024	2	12822827	12822918	exon (AT2G30040.1, exon 1 of 1)	exon (AT2G30040.1, exon 1 of 1)	1303	AT2G30040.1	MAPKKK14	F23F1.4|F23F1_4|mitogen-activated protein kinase kinase kinase 14	mitogen-activated protein kinase kinase kinase 14	protein-coding
peak_1025	4	12820773	12820869	promoter-TSS (AT4G24920.1)	promoter-TSS (AT4G24920.1)	-85	AT4G24920.1	AT4G24920	F13M23.60|F13M23_60	secE/sec61-gamma protein transport protein	protein-coding
peak_1026	2	12819350	12819649	TTS (AT2G08360.1)	TTS (AT2G08360.1)	564	AT2G08360.1	AT2G08360	-	ncRNA	ncRNA
peak_1027	2	12807720	12807992	exon (AT2G30010.2, exon 4 of 5)	exon (AT2G30010.2, exon 4 of 5)	2142	AT2G30010.1	TBL45	F23F1.7|F23F1_7|TRICHOME BIREFRINGENCE-LIKE 45	TRICHOME BIREFRINGENCE-LIKE 45	protein-coding
peak_1028	2	12783518	12783783	intron (AT2G29980.2, intron 2 of 6)	intron (AT2G29980.2, intron 2 of 6)	1387	AT2G29980.2	FAD3	AtFAD3|ENDOPLASMIC RETICULUM 18:2 DESATURASE|F23F1.10|F23F1_10|OMEGA-3 FATTY ACID DESATURASE|fatty acid desaturase 3	fatty acid desaturase 3	protein-coding
peak_1029	2	12776185	12776461	exon (AT2G29970.1, exon 1 of 3)	exon (AT2G29970.1, exon 1 of 3)	115	AT2G29970.1	AT2G29970	F23F1.11|F23F1_11|SMAX1-like 7|SMXL7	Double Clp-N motif-containing P-loop nucleoside triphosphate hydrolases superfamily protein	protein-coding
peak_1030	4	12772316	12772462	promoter-TSS (AT4G24780.2)	promoter-TSS (AT4G24780.2)	49	AT4G24780.1	AT4G24780	F6I7.12	Pectin lyase-like superfamily protein	protein-coding
peak_1031	4	12770847	12771168	intron (AT4G24780.1, intron 2 of 2)	intron (AT4G24780.1, intron 2 of 2)	1431	AT4G24780.1	AT4G24780	F6I7.12	Pectin lyase-like superfamily protein	protein-coding
peak_1032	4	12769496	12769942	promoter-TSS (AT4G24770.2)	promoter-TSS (AT4G24770.2)	-300	AT4G24770.2	RBP31	31-kDa RNA binding protein|APPROXIMATELY 31 KD|ARABIDOPSIS THALIANA RNA BINDING PROTEIN|ATRBP31|ATRBP33|CP31|F6I7.11|STEP1	31-kDa RNA binding protein	protein-coding
peak_1033	2	12688460	12689129	promoter-TSS (AT2G29680.1)	promoter-TSS (AT2G29680.1)	-377	AT2G29680.2	CDC6	ATCDC6|T27A16.22|T27A16_22|cell division control 6	cell division control 6	protein-coding
peak_1034	2	12687514	12687612	Intergenic	Intergenic	-1608	AT2G29680.2	CDC6	ATCDC6|T27A16.22|T27A16_22|cell division control 6	cell division control 6	protein-coding
peak_1035	2	12685054	12685473	promoter-TSS (AT2G29670.1)	promoter-TSS (AT2G29670.1)	-112	AT2G29670.1	AT2G29670	T27A16.23|T27A16_23	Tetratricopeptide repeat (TPR)-like superfamily protein	protein-coding
peak_1036	2	12683030	12683122	intron (AT2G29670.2, intron 1 of 1)	intron (AT2G29670.2, intron 1 of 1)	2069	AT2G29670.2	AT2G29670	T27A16.23|T27A16_23	Tetratricopeptide repeat (TPR)-like superfamily protein	protein-coding
peak_1037	2	12680242	12680385	exon (AT2G29660.1, exon 1 of 1)	exon (AT2G29660.1, exon 1 of 1)	1423	AT2G29660.1	AT2G29660	T27A16.24|T27A16_24	zinc finger (C2H2 type) family protein	protein-coding
peak_1038	2	12592000	12592178	promoter-TSS (AT2G29320.3)	promoter-TSS (AT2G29320.3)	-40	AT2G29320.1	AT2G29320	F16P2.30|F16P2_30	NAD(P)-binding Rossmann-fold superfamily protein	protein-coding
peak_1039	2	12585293	12585762	promoter-TSS (AT2G29290.2)	promoter-TSS (AT2G29290.2)	-329	AT2G29290.2	AT2G29290	F16P2.33|F16P2_33	NAD(P)-binding Rossmann-fold superfamily protein	protein-coding
peak_1040	4	12573064	12573485	exon (AT4G24240.2, exon 2 of 2)	exon (AT4G24240.2, exon 2 of 2)	1539	AT4G24240.2	WRKY7	ATWRKY7|T22A6.70|T22A6_70|WRKY DNA-binding protein 7	WRKY DNA-binding protein 7	protein-coding
peak_1041	4	12536892	12537105	promoter-TSS (AT4G24150.3)	promoter-TSS (AT4G24150.3)	-292	AT4G24150.3	GRF8	AtGRF8|AtMIN10|T19F6.140|T19F6_140|growth-regulating factor 8	growth-regulating factor 8	protein-coding
peak_1042	4	12522733	12522836	TTS (AT4G07245.1)	TTS (AT4G07245.1)	861	AT4G07245.1	AT4G07245	-	ncRNA	ncRNA
peak_1043	2	12515864	12516242	promoter-TSS (AT2G29120.1)	promoter-TSS (AT2G29120.1)	-106	AT2G29120.1	GLR2.7	ATGLR2.7|GLUTAMATE RECEPTOR 2.7|GLUTAMATE RECEPTOR 2.7|T9I4.20|T9I4_20|glutamate receptor 2.7	glutamate receptor 2.7	protein-coding
peak_1044	2	12435537	12435757	Intergenic	Intergenic	-1851	AT2G28950.1	EXPA6	ARABIDOPSIS THALIANA TEXPANSIN 6|ATEXP6|ATEXPA6|ATHEXP ALPHA 1.8|T9I4.3|T9I4_3|expansin A6	expansin A6	protein-coding
peak_1045	2	12433509	12434041	promoter-TSS (AT2G28950.1)	promoter-TSS (AT2G28950.1)	21	AT2G28950.1	EXPA6	ARABIDOPSIS THALIANA TEXPANSIN 6|ATEXP6|ATEXPA6|ATHEXP ALPHA 1.8|T9I4.3|T9I4_3|expansin A6	expansin A6	protein-coding
peak_1046	2	12432187	12432760	intron (AT2G28950.1, intron 2 of 2)	intron (AT2G28950.1, intron 2 of 2)	1323	AT2G28950.1	EXPA6	ARABIDOPSIS THALIANA TEXPANSIN 6|ATEXP6|ATEXPA6|ATHEXP ALPHA 1.8|T9I4.3|T9I4_3|expansin A6	expansin A6	protein-coding
peak_1047	4	12399449	12399531	promoter-TSS (AT4G23840.1)	promoter-TSS (AT4G23840.1)	-687	AT4G23840.1	AT4G23840	AT4G23830|T32A16.10|T32A16_10	Leucine-rich repeat (LRR) family protein	protein-coding
peak_1048	4	12398899	12399122	intron (AT4G23820.1, intron 1 of 4)	intron (AT4G23820.1, intron 1 of 4)	-1167	AT4G23840.1	AT4G23840	AT4G23830|T32A16.10|T32A16_10	Leucine-rich repeat (LRR) family protein	protein-coding
peak_1049	2	12380933	12381133	TTS (AT2G28840.1)	TTS (AT2G28840.1)	2478	AT2G28840.2	XBAT31	F8N16.13|F8N16_13|XB3 ortholog 1 in Arabidopsis thaliana	hypothetical protein	protein-coding
peak_1050	1	12355637	12355806	TTS (AT1G33980.2)	TTS (AT1G33980.2)	164	AT1G33990.1	MES14	ATMES14|F12G12.19|F12G12_19|METHYL ESTERASE 14|methyl esterase 14	methyl esterase 14	protein-coding
peak_1051	4	12299364	12299469	promoter-TSS (AT4G23570.1)	promoter-TSS (AT4G23570.1)	-278	AT4G07135.1	AT4G07135	-	ncRNA	ncRNA
peak_1052	2	12234318	12234458	Intergenic	Intergenic	4585	AT2G28560.3	RAD51B	ATRAD51B|T17D12.12|T17D12_12	DNA repair (Rad51) family protein	protein-coding
peak_1053	4	12220306	12220399	promoter-TSS (AT4G23400.1)	promoter-TSS (AT4G23400.1)	-289	AT4G23400.1	PIP1;5	F16G20.100|F16G20_100|PCR55|PIP1D|plasma membrane intrinsic protein 1;5	plasma membrane intrinsic protein 1;5	protein-coding
peak_1054	4	12181899	12181962	promoter-TSS (AT4G23290.2)	promoter-TSS (AT4G23290.2)	305	AT4G23300.1	CRK22	F21P8.190|F21P8_190|cysteine-rich RLK (RECEPTOR-like protein kinase) 22	cysteine-rich RLK (RECEPTOR-like protein kinase) 22	protein-coding
peak_1055	1	12177557	12177745	promoter-TSS (AT1G33590.2)	promoter-TSS (AT1G33590.2)	-22	AT1G33590.2	AT1G33590	T1E4.3|T1E4_3	Leucine-rich repeat (LRR) family protein	protein-coding
peak_1056	4	12147928	12148304	promoter-TSS (AT4G23200.2)	promoter-TSS (AT4G23200.2)	-75	AT4G23200.1	CRK12	F21P8.90|F21P8_90|cysteine-rich RLK (RECEPTOR-like protein kinase) 12	cysteine-rich RLK (RECEPTOR-like protein kinase) 12	protein-coding
peak_1057	2	12113941	12114237	promoter-TSS (AT2G28350.2)	promoter-TSS (AT2G28350.2)	27	AT2G28350.2	ARF10	T1B3.13|T1B3_13|auxin response factor 10	auxin response factor 10	protein-coding
peak_1058	1	12056886	12057079	TTS (AT1G33250.1)	TTS (AT1G33250.1)	-2229	AT1G33240.3	GTL1	AT-GTL1|AT-GTL2|ATGTL1|GT-2-like 1|GT2-LIKE 1|GT2-LIKE 2|T9L6.10|T9L6_10	GT-2-like 1	protein-coding
peak_1059	1	12055750	12056608	Intergenic	Intergenic	-1426	AT1G33240.3	GTL1	AT-GTL1|AT-GTL2|ATGTL1|GT-2-like 1|GT2-LIKE 1|GT2-LIKE 2|T9L6.10|T9L6_10	GT-2-like 1	protein-coding
peak_1060	1	12054353	12054582	promoter-TSS (AT1G33240.2)	promoter-TSS (AT1G33240.2)	286	AT1G33240.1	GTL1	AT-GTL1|AT-GTL2|ATGTL1|GT-2-like 1|GT2-LIKE 1|GT2-LIKE 2|T9L6.10|T9L6_10	GT-2-like 1	protein-coding
peak_1061	1	12050824	12050931	TTS (AT1G33230.1)	TTS (AT1G33230.1)	3058	AT1G33240.2	GTL1	AT-GTL1|AT-GTL2|ATGTL1|GT-2-like 1|GT2-LIKE 1|GT2-LIKE 2|T9L6.10|T9L6_10	GT-2-like 1	protein-coding
peak_1062	2	12025149	12025513	TTS (AT2G28200.1)	TTS (AT2G28200.1)	1391	AT2G28200.1	AT2G28200	T3B23.13|T3B23_13	C2H2-type zinc finger family protein	protein-coding
peak_1063	4	11971038	11971223	promoter-TSS (AT4G22780.1)	promoter-TSS (AT4G22780.1)	73	AT4G22780.1	ACR7	ACT domain repeat 7|T12H17.170|T12H17_170	ACT domain repeat 7	protein-coding
peak_1064	1	11927908	11928027	promoter-TSS (AT1G06633.1)	promoter-TSS (AT1G06633.1)	68	AT1G06633.1	AT1G06633	-	ncRNA	ncRNA
peak_1065	4	11896962	11897033	promoter-TSS (AT4G22590.1)	promoter-TSS (AT4G22590.1)	-517	AT4G22590.1	TPPG	F7K2.170|F7K2_170|trehalose-6-phosphate phosphatase G	Haloacid dehalogenase-like hydrolase (HAD) superfamily protein	protein-coding
peak_1066	4	11886090	11886256	promoter-TSS (AT4G22570.2)	promoter-TSS (AT4G22570.2)	-640	AT4G22570.2	APT3	F7K2.150|F7K2_150|adenine phosphoribosyl transferase 3	adenine phosphoribosyl transferase 3	protein-coding
peak_1067	2	11861432	11861507	promoter-TSS (AT2G27840.1)	promoter-TSS (AT2G27840.1)	-337	AT2G27840.3	HDT4	F15K20.6|F15K20_6|HD2D|HDA13|HDT04|HISTONE DEACETYLASE|HISTONE DEACETYLASE 13|histone deacetylase 2D	histone deacetylase-related / HD-like protein	protein-coding
peak_1068	2	11834321	11834481	promoter-TSS (AT2G27770.1)	promoter-TSS (AT2G27770.1)	26	AT2G27770.1	AT2G27770	F15K20.13|F15K20_13	DUF868 family protein (DUF868)	protein-coding
peak_1069	2	11829672	11829995	TTS (AT2G08210.1)	TTS (AT2G08210.1)	182	AT2G08210.1	AT2G08210	-	ncRNA	ncRNA
peak_1070	1	11827428	11827570	promoter-TSS (AT1G32700.2)	promoter-TSS (AT1G32700.2)	32	AT1G32700.2	AT1G32700	F6N18.8|F6N18_8	PLATZ transcription factor family protein	protein-coding
peak_1071	1	11800987	11801197	exon (AT1G32640.1, exon 1 of 1)	exon (AT1G32640.1, exon 1 of 1)	315	AT1G32640.1	MYC2	ATMYC2|F6N18.4|F6N18_4|JAI1|JASMONATE INSENSITIVE 1|JIN1|RD22BP1|ZBF1	Basic helix-loop-helix (bHLH) DNA-binding family protein	protein-coding
peak_1072	1	11770322	11770726	TTS (AT1G32540.2)	TTS (AT1G32540.2)	3020	AT1G32540.7	LOL1	T9G5.1|T9G5_1|lsd one like 1	lsd one like 1	protein-coding
peak_1073	1	11767473	11767765	exon (AT1G32540.2, exon 1 of 5)	exon (AT1G32540.2, exon 1 of 5)	115	AT1G32540.7	LOL1	T9G5.1|T9G5_1|lsd one like 1	lsd one like 1	protein-coding
peak_1074	4	11745824	11746009	TTS (AT4G22200.2)	TTS (AT4G22200.2)	-2598	AT4G22190.1	AT4G22190	T10I14.20|T10I14_20	serine/arginine repetitive matrix-like protein	protein-coding
peak_1075	4	11745185	11745641	Intergenic	Intergenic	-2095	AT4G22190.1	AT4G22190	T10I14.20|T10I14_20	serine/arginine repetitive matrix-like protein	protein-coding
peak_1076	2	11727628	11727974	promoter-TSS (AT2G27420.1)	promoter-TSS (AT2G27420.1)	-147	AT2G27420.1	AT2G27420	F10A12.10|F10A12_10	Cysteine proteinases superfamily protein	protein-coding
peak_1077	2	11685027	11685143	exon (AT2G27310.1, exon 1 of 1)	exon (AT2G27310.1, exon 1 of 1)	257	AT2G27310.1	AT2G27310	F12K2.11|F12K2_11	F-box family protein	protein-coding
peak_1078	2	11683692	11684172	exon (AT2G27310.1, exon 1 of 1)	exon (AT2G27310.1, exon 1 of 1)	1410	AT2G27310.1	AT2G27310	F12K2.11|F12K2_11	F-box family protein	protein-coding
peak_1079	4	11654268	11654283	exon (AT4G21970.1, exon 2 of 2)	exon (AT4G21970.1, exon 2 of 2)	1041	AT4G21970.1	AT4G21970	F1N20.70	senescence regulator (Protein of unknown function, DUF584)	protein-coding
peak_1080	4	11653949	11654148	exon (AT4G21970.1, exon 2 of 2)	exon (AT4G21970.1, exon 2 of 2)	814	AT4G21970.1	AT4G21970	F1N20.70	senescence regulator (Protein of unknown function, DUF584)	protein-coding
peak_1081	4	11650389	11650584	Intergenic	Intergenic	-1842	AT4G21960.1	PRXR1	F1N20.3|PEROXIDASE PRXR1	Peroxidase superfamily protein	protein-coding
peak_1082	3	11648131	11648221	promoter-TSS (AT3G29770.1)	promoter-TSS (AT3G29770.1)	80	AT3G29770.1	MES11	ARABIDOPSIS THALIANA METHYL ESTERASE 11|ATMES11|methyl esterase 11	methyl esterase 11	protein-coding
peak_1083	4	11645929	11646319	TTS (AT4G21960.1)	TTS (AT4G21960.1)	2002	AT4G21950.1	AT4G21950	F1N20.4	hypothetical protein	protein-coding
peak_1084	4	11604223	11604331	promoter-TSS (AT4G21880.1)	promoter-TSS (AT4G21880.1)	360	AT4G21870.1	AT4G21870	T8O5.80|T8O5_80	HSP20-like chaperones superfamily protein	protein-coding
peak_1085	4	11595766	11595939	Intergenic	Intergenic	-3427	AT4G21850.1	MSRB9	ATMSRB9|T8O5.60|T8O5_60|methionine sulfoxide reductase B9	methionine sulfoxide reductase B9	protein-coding
peak_1086	1	11573675	11573889	Intergenic	Intergenic	-1538	AT1G32170.1	XTH30	F3C3.5|F3C3_5|XTR4|XYLOGLUCAN ENDOTRANSGLYCOSYLASE-RELATED PROTEIN|xyloglucan endotransglucosylase/hydrolase 30|xyloglucan endotransglycosylase 4	xyloglucan endotransglucosylase/hydrolase 30	protein-coding
peak_1087	2	11545882	11546034	exon (AT2G27050.1, exon 1 of 2)	exon (AT2G27050.1, exon 1 of 2)	302	AT2G27050.1	EIL1	AtEIL1|ETHYLENE-INSENSITIVE3-like 1|T20P8.10|T20P8_10	ETHYLENE-INSENSITIVE3-like 1	protein-coding
peak_1088	1	11532038	11532152	promoter-TSS (AT1G32060.1)	promoter-TSS (AT1G32060.1)	-104	AT1G32060.1	PRK	T12O21.4|T12O21_4|phosphoribulokinase	phosphoribulokinase	protein-coding
peak_1089	1	11532325	11532605	exon (AT1G32060.1, exon 1 of 5)	exon (AT1G32060.1, exon 1 of 5)	266	AT1G32060.1	PRK	T12O21.4|T12O21_4|phosphoribulokinase	phosphoribulokinase	protein-coding
peak_1090	1	11464778	11465092	promoter-TSS (AT1G31930.2)	promoter-TSS (AT1G31930.2)	1	AT1G31930.2	XLG3	F5M6.7|F5M6_7|extra-large GTP-binding protein 3	extra-large GTP-binding protein 3	protein-coding
peak_1091	2	11380288	11380436	promoter-TSS (AT2G26710.1)	promoter-TSS (AT2G26710.1)	-101	AT2G26710.1	BAS1	CYP72B1|CYP734A1|F18A8.8|F18A8_8|PHYB ACTIVATION TAGGED SUPPRESSOR 1	Cytochrome P450 superfamily protein	protein-coding
peak_1092	4	11313021	11313034	intron (AT4G21215.2, intron 2 of 4)	intron (AT4G21215.2, intron 2 of 4)	682	AT4G21215.1	AT4G21215	-	transmembrane protein	protein-coding
peak_1093	1	11311800	11311854	exon (AT1G31580.1, exon 2 of 2)	exon (AT1G31580.1, exon 2 of 2)	830	AT1G31580.1	ECS1	CXC750|F27M3.20|F27M3_20	ECS1	protein-coding
peak_1094	1	11293727	11293927	promoter-TSS (AT1G31540.2)	promoter-TSS (AT1G31540.2)	-28	AT1G31540.2	AT1G31540	T8E3.20|T8E3_20	Disease resistance protein (TIR-NBS-LRR class) family	protein-coding
peak_1095	2	11248280	11248475	intron (AT2G26440.1, intron 1 of 1)	intron (AT2G26440.1, intron 1 of 1)	1217	AT2G26440.1	AT2G26440	PME12|T9J22.11|T9J22_11|pectin methylesterase 12	Plant invertase/pectin methylesterase inhibitor superfamily	protein-coding
peak_1096	2	11214324	11214448	promoter-TSS (AT2G26340.2)	promoter-TSS (AT2G26340.2)	276	AT2G26330.1	ER	ERECTA|QRP1|QUANTITATIVE RESISTANCE TO PLECTOSPHAERELLA 1|T1D16.3|T1D16_3	Leucine-rich receptor-like protein kinase family protein	protein-coding
peak_1097	4	11172384	11172693	promoter-TSS (AT4G20860.1)	promoter-TSS (AT4G20860.1)	-84	AT4G20860.1	AT4G20860	T13K14.20|T13K14_20	FAD-binding Berberine family protein	protein-coding
peak_1098	1	11137332	11137391	promoter-TSS (ENSRNA049757594-T1)	promoter-TSS (ENSRNA049757594-T1)	-178	ENSRNA049757594-T1
peak_1099	1	11136304	11136518	promoter-TSS (AT1G06413.1)	promoter-TSS (AT1G06413.1)	-14	AT1G06413.1	AT1G06413	-	ncRNA	ncRNA
peak_1100	2	11122145	11122155	TTS (AT2G26110.1)	TTS (AT2G26110.1)	-1280	AT2G26120.1	AT2G26120	T19L18.7|T19L18_7	glycine-rich protein	protein-coding
peak_1101	4	10956987	10957255	intron (AT4G20300.2, intron 2 of 4)	intron (AT4G20300.2, intron 2 of 4)	-1537	AT4G20290.1	AT4G20290	F1C12.200|F1C12_200	transmembrane protein	protein-coding
peak_1102	3	10941620	10941728	exon (AT3G28920.1, exon 1 of 1)	exon (AT3G28920.1, exon 1 of 1)	159	AT3G28920.1	HB34	AtHB34|ZHD9|ZINC FINGER HOMEODOMAIN 9|homeobox protein 34	homeobox protein 34	protein-coding
peak_1103	4	10940352	10940776	promoter-TSS (AT4G20260.9)	promoter-TSS (AT4G20260.9)	80	AT4G20250.1	AT4G20250	F1C12.170|F1C12_170	hypothetical protein	protein-coding
peak_1104	3	10911002	10911295	promoter-TSS (AT3G28910.1)	promoter-TSS (AT3G28910.1)	-9	AT3G28910.2	MYB30	ATMYB30|myb domain protein 30	myb domain protein 30	protein-coding
peak_1105	4	10899268	10899283	TTS (AT4G20170.1)	TTS (AT4G20170.1)	2696	AT4G20170.1	GALS3	F1C12.90|F1C12_90|galactan synthase 3	glycosyltransferase family protein (DUF23)	protein-coding
peak_1106	1	10887617	10887664	promoter-TSS (AT1G30690.1)	promoter-TSS (AT1G30690.1)	-15	AT1G30690.1	AT1G30690	T5I8.14|T5I8_14	Sec14p-like phosphatidylinositol transfer family protein	protein-coding
peak_1107	3	10876128	10876233	intron (AT3G28860.1, intron 2 of 9)	intron (AT3G28860.1, intron 2 of 9)	1398	AT3G28860.1	ABCB19	ATABCB19|ATMDR1|ATMDR11|ATP BINDING CASSETTE SUBFAMILY B19|ATP binding cassette subfamily B19|ATP-binding cassette B19|ATPGP19|Arabidopsis thaliana ATP-binding cassette B19|MDR1|MDR11|MULTIDRUG RESISTANCE PROTEIN 11|P-GLYCOPROTEIN 19|PGP19	ATP binding cassette subfamily B19	protein-coding
peak_1108	5	10799662	10799676	Intergenic	Intergenic	-1364	AT5G28770.2	BZO2H3	Arabidopsis thaliana basic leucine zipper 63|AtbZIP63|T32B20.4|T32B20_4	bZIP transcription factor family protein	protein-coding
peak_1109	1	10713485	10713807	Intergenic	Intergenic	-1836	AT1G30360.1	ERD4	T4K22.4|T4K22_4|early-responsive to dehydration 4	Early-responsive to dehydration stress protein (ERD4)	protein-coding
peak_1110	4	10712829	10713101	TTS (AT4G19700.1)	TTS (AT4G19700.1)	1087	AT4G06920.1	AT4G06920	-	ncRNA	ncRNA
peak_1111	1	10691819	10692024	promoter-TSS (AT1G30330.3)	promoter-TSS (AT1G30330.3)	-933	AT1G30330.3	ARF6	T4K22.6|T4K22_6|auxin response factor 6	auxin response factor 6	protein-coding
peak_1112	2	10667194	10667513	promoter-TSS (AT2G25080.1)	promoter-TSS (AT2G25080.1)	-545	AT2G25080.1	GPX1	ATGPX1|F13D4.40|F13D4_40|GLUTATHIONE PEROXIDASE 1|glutathione peroxidase 1	glutathione peroxidase 1	protein-coding
peak_1113	4	10649978	10650295	Intergenic	Intergenic	-1608	AT4G19530.2	AT4G19530	F24J7.90|F24J7_90	disease resistance protein (TIR-NBS-LRR class) family	protein-coding
peak_1114	4	10649541	10649781	Intergenic	Intergenic	-2083	AT4G19530.2	AT4G19530	F24J7.90|F24J7_90	disease resistance protein (TIR-NBS-LRR class) family	protein-coding
peak_1115	1	10622567	10622698	Intergenic	Intergenic	-2368	AT1G30200.1	AT1G30200	F12P21.1|F12P21_1	F-box family protein	protein-coding
peak_1116	4	10607123	10607329	intron (AT4G19450.1, intron 1 of 2)	intron (AT4G19450.1, intron 1 of 2)	815	AT4G19450.2	AT4G19450	T5K18.230|T5K18_230	Major facilitator superfamily protein	protein-coding
peak_1117	4	10593812	10594110	Intergenic	Intergenic	-2328	AT4G19420.1	AT4G19420	PAE8|T5K18.200|T5K18_200|pectin acetylesterase 8	Pectinacetylesterase family protein	protein-coding
peak_1118	4	10591145	10591287	promoter-TSS (AT4G06885.1)	promoter-TSS (AT4G06885.1)	25	AT4G06885.1	AT4G06885	-	ncRNA	ncRNA
peak_1119	4	10585148	10585310	intron (AT4G19410.1, intron 1 of 12)	intron (AT4G19410.1, intron 1 of 12)	529	AT4G19410.1	AT4G19410	PAE7|T5K18.190|T5K18_190|pectin acetylesterase 7	Pectinacetylesterase family protein	protein-coding
peak_1120	4	10585653	10585775	promoter-TSS (AT4G19410.1)	promoter-TSS (AT4G19410.1)	44	AT4G19410.1	AT4G19410	PAE7|T5K18.190|T5K18_190|pectin acetylesterase 7	Pectinacetylesterase family protein	protein-coding
peak_1121	4	10578306	10578557	promoter-TSS (at4g19395)	promoter-TSS (at4g19395)	-204	at4g19395
peak_1122	4	10484453	10485263	TTS (AT4G19180.1)	TTS (AT4G19180.1)	3199	AT4G19180.3	AT4G19180	APY7|AtAPY7|T18B16.150|T18B16_150|apyrase 7	GDA1/CD39 nucleoside phosphatase family protein	protein-coding
peak_1123	3	10469970	10470135	promoter-TSS (AT3G28140.1)	promoter-TSS (AT3G28140.1)	-340	AT3G28140.1	AT3G28140	-	RNA ligase/cyclic nucleotide phosphodiesterase family protein	protein-coding
peak_1124	3	10458799	10458945	exon (AT3G28100.1, exon 4 of 7)	exon (AT3G28100.1, exon 4 of 7)	2773	AT3G28100.3	UMAMIT45	Usually multiple acids move in and out Transporters 45	nodulin MtN21 /EamA-like transporter family protein	protein-coding
peak_1125	3	10446832	10446879	promoter-TSS (AT3G28070.4)	promoter-TSS (AT3G28070.4)	-990	AT3G28070.1	UMAMIT46	Usually multiple acids move in and out Transporters 46	nodulin MtN21 /EamA-like transporter family protein	protein-coding
peak_1126	3	10447093	10447242	promoter-TSS (AT3G28070.5)	promoter-TSS (AT3G28070.5)	-678	AT3G28070.1	UMAMIT46	Usually multiple acids move in and out Transporters 46	nodulin MtN21 /EamA-like transporter family protein	protein-coding
peak_1127	3	10434835	10435086	promoter-TSS (AT3G28040.1)	promoter-TSS (AT3G28040.1)	36	AT3G28040.1	AT3G28040	-	Leucine-rich receptor-like protein kinase family protein	protein-coding
peak_1128	4	10349623	10349795	exon (AT4G18880.1, exon 1 of 2)	exon (AT4G18880.1, exon 1 of 2)	193	AT4G18880.1	HSF A4A	ARABIDOPSIS THALIANA HEAT SHOCK TRANSCRIPTION FACTOR A4A|ARABIDOPSIS THALIANA HEAT SHOCK TRANSCRIPTION FACTOR A4A|AT-HSFA4A|F13C5.50|F13C5_50|heat shock transcription factor A4A|heat shock transcription factor A4A	heat shock transcription factor A4A	protein-coding
peak_1129	4	10336523	10337333	promoter-TSS (AT4G06850.1)	promoter-TSS (AT4G06850.1)	-274	AT4G06850.1	AT4G06850	-	ncRNA	ncRNA
peak_1130	2	10334102	10334235	exon (AT2G24280.2, exon 1 of 9)	exon (AT2G24280.2, exon 1 of 9)	1685	AT2G24280.1	AT2G24280	F27D4.19|F27D4_19	alpha/beta-Hydrolases superfamily protein	protein-coding
peak_1131	2	10332389	10332631	promoter-TSS (AT2G24280.2)	promoter-TSS (AT2G24280.2)	27	AT2G24280.1	AT2G24280	F27D4.19|F27D4_19	alpha/beta-Hydrolases superfamily protein	protein-coding
peak_1132	1	10307003	10307170	promoter-TSS (AT1G29450.1)	promoter-TSS (AT1G29450.1)	-491	AT1G29450.1	AT1G29450	F15D2.4|F15D2_4|SAUR64|SMALL AUXIN UPREGULATED RNA 64	SAUR-like auxin-responsive protein family	protein-coding
peak_1133	1	10306722	10306875	promoter-TSS (AT1G29450.1)	promoter-TSS (AT1G29450.1)	-203	AT1G29450.1	AT1G29450	F15D2.4|F15D2_4|SAUR64|SMALL AUXIN UPREGULATED RNA 64	SAUR-like auxin-responsive protein family	protein-coding
peak_1134	1	10305168	10305795	promoter-TSS (AT1G29440.1)	promoter-TSS (AT1G29440.1)	-373	AT1G29440.1	SAUR63	F15D2.3|F15D2_3|SMALL AUXIN UP RNA 63	SAUR-like auxin-responsive protein family	protein-coding
peak_1135	3	10303943	10304190	exon (AT3G05305.1, exon 1 of 1)	exon (AT3G05305.1, exon 1 of 1)	180	AT3G05305.1	AT3G05305	-	ncRNA	ncRNA
peak_1136	1	10303307	10303873	promoter-TSS (AT1G29430.1)	promoter-TSS (AT1G29430.1)	-172	AT1G29430.1	AT1G29430	F15D2.2|F15D2_2|SAUR62|SMALL AUXIN UPREGULATED RNA 62	SAUR-like auxin-responsive protein family	protein-coding
peak_1137	1	10302039	10302374	promoter-TSS (AT1G29420.1)	promoter-TSS (AT1G29420.1)	-107	AT1G29420.2	AT1G29420	F15D2.32|F15D2_32|SAUR61|SMALL AUXIN UPREGULATED RNA 61	SAUR-like auxin-responsive protein family	protein-coding
peak_1138	4	10296218	10296536	exon (AT4G18710.1, exon 1 of 10)	exon (AT4G18710.1, exon 1 of 10)	104	AT4G18710.2	BIN2	ATSK21|BRASSINOSTEROID-INSENSITIVE 2|DWARF 12|DWF12|F28A21.120|F28A21_120|SHAGGY-LIKE KINASE 21|SK21|UCU1|ULTRACURVATA 1	Protein kinase superfamily protein	protein-coding
peak_1139	4	10295157	10295384	promoter-TSS (AT4G18710.1)	promoter-TSS (AT4G18710.1)	-868	AT4G18710.1	BIN2	ATSK21|BRASSINOSTEROID-INSENSITIVE 2|DWARF 12|DWF12|F28A21.120|F28A21_120|SHAGGY-LIKE KINASE 21|SK21|UCU1|ULTRACURVATA 1	Protein kinase superfamily protein	protein-coding
peak_1140	4	10291623	10291948	promoter-TSS (AT4G18700.1)	promoter-TSS (AT4G18700.1)	-727	AT4G18700.1	CIPK12	ATWL4|CBL-interacting protein kinase 12|F28A21.110|F28A21_110|PKS8|SNF1-RELATED PROTEIN KINASE 3.9|SnRK3.9|WL4|WPL4-LIKE 4|protein kinase 8	CBL-interacting protein kinase 12	protein-coding
peak_1141	2	10267472	10267576	promoter-TSS (AT2G24150.2)	promoter-TSS (AT2G24150.2)	83	AT2G24150.1	HHP3	F27D4.6|F27D4_6|heptahelical protein 3	heptahelical protein 3	protein-coding
peak_1142	3	10255708	10255878	promoter-TSS (AT3G27690.1)	promoter-TSS (AT3G27690.1)	-113	AT3G27690.2	LHCB2.3	LHCB2|LHCB2.4|LIGHT-HARVESTING CHLOROPHYLL B-BINDING 2|photosystem II light harvesting complex gene 2.3	photosystem II light harvesting complex protein 2.3	protein-coding
peak_1143	4	10165321	10165560	intron (AT4G18390.2, intron 1 of 2)	intron (AT4G18390.2, intron 1 of 2)	106	AT4G18390.2	TCP2	F28J12.50|F28J12_50|TEOSINTE BRANCHED 1|cycloidea and PCF transcription factor 2	TEOSINTE BRANCHED 1, cycloidea and PCF transcription factor 2	protein-coding
peak_1144	4	10164739	10164805	intron (AT4G18390.2, intron 1 of 2)	intron (AT4G18390.2, intron 1 of 2)	774	AT4G18390.2	TCP2	F28J12.50|F28J12_50|TEOSINTE BRANCHED 1|cycloidea and PCF transcription factor 2	TEOSINTE BRANCHED 1, cycloidea and PCF transcription factor 2	protein-coding
peak_1145	1	10145914	10146074	Intergenic	Intergenic	-1611	AT1G29060.1	AT1G29060	F28N24.23|F28N24_23	Target SNARE coiled-coil domain protein	protein-coding
peak_1146	2	10137492	10137579	promoter-TSS (AT2G23810.1)	promoter-TSS (AT2G23810.1)	60	AT2G23810.1	TET8	F27L4.1|F27L4_1|tetraspanin8	tetraspanin8	protein-coding
peak_1147	2	10127560	10127761	promoter-TSS (AT2G23790.1)	promoter-TSS (AT2G23790.1)	-71	AT2G23790.1	AT2G23790	F27L4.3|F27L4_3	calcium uniporter (DUF607)	protein-coding
peak_1148	2	10119556	10119710	TTS (AT2G23770.1)	TTS (AT2G23770.1)	2846	AT2G23770.1	LYK4	AtLYK4|F27L4.5|F27L4_5|LysM-containing receptor-like kinase 4	protein kinase family protein / peptidoglycan-binding LysM domain-containing protein	protein-coding
peak_1149	2	10118662	10118794	Intergenic	Intergenic	3751	AT2G23770.1	LYK4	AtLYK4|F27L4.5|F27L4_5|LysM-containing receptor-like kinase 4	protein kinase family protein / peptidoglycan-binding LysM domain-containing protein	protein-coding
peak_1150	2	10112781	10113264	promoter-TSS (AT2G23760.4)	promoter-TSS (AT2G23760.4)	-4	AT2G23760.1	BLH4	BEL1-like homeodomain 4|F27L4.6|F27L4_6|SAW2|SAWTOOTH 2	BEL1-like homeodomain 4	protein-coding
peak_1151	4	10075744	10076059	TTS (AT4G18205.1)	TTS (AT4G18205.1)	374	AT4G18210.1	PUP10	ATPUP10|T9A21.60|T9A21_60|purine permease 10	purine permease 10	protein-coding
peak_1152	2	10073890	10074103	TTS (AT2G23690.1)	TTS (AT2G23690.1)	1939	AT2G23690.1	AT2G23690	F27L4.13|F27L4_13	HTH-type transcriptional regulator	protein-coding
peak_1153	4	10073408	10073850	promoter-TSS (AT4G18203.1)	promoter-TSS (AT4G18203.1)	30	AT4G18203.1	AT4G18203	-	hypothetical protein	protein-coding
peak_1154	4	10071473	10071796	TTS (AT4G18195.1)	TTS (AT4G18195.1)	153	AT4G18197.1	PUP7	ARABIDOPSIS THALIANA PURINE PERMEASE 7|AT4G18200|ATPUP7|PEROXIN 17|PEX17|purine permease 7	purine permease 7	protein-coding
peak_1155	4	10063202	10063218	TTS (AT4G18170.1)	TTS (AT4G18170.1)	1996	AT4G18170.1	WRKY28	ATWRKY28|T9A21.10|T9A21_10|WRKY DNA-binding protein 28	WRKY DNA-binding protein 28	protein-coding
peak_1156	3	10022617	10022727	Intergenic	Intergenic	-1259	AT3G27170.1	CLC-B	ATCLC-B|chloride channel B	chloride channel B	protein-coding
peak_1157	2	9991708	9991729	promoter-TSS (AT2G23450.1)	promoter-TSS (AT2G23450.1)	-192	AT2G23450.1	AT2G23450	F26B6.10|F26B6_10	Protein kinase superfamily protein	protein-coding
peak_1158	2	9977687	9978242	exon (AT2G23430.1, exon 1 of 4)	exon (AT2G23430.1, exon 1 of 4)	126	AT2G23430.1	ICK1	CYCLIN-DEPENDENT KINASE INHIBITOR PROTEIN|F26B6.8|F26B6_8|KIP-RELATED PROTEIN 1|KRP1	Cyclin-dependent kinase inhibitor family protein	protein-coding
peak_1159	4	9935989	9936532	promoter-TSS (AT4G17890.2)	promoter-TSS (AT4G17890.2)	-575	AT4G17880.1	MYC4	T6K21.60|T6K21_60	Basic helix-loop-helix (bHLH) DNA-binding family protein	protein-coding
peak_1160	4	9932994	9933003	TTS (AT4G17880.1)	TTS (AT4G17880.1)	2687	AT4G17880.1	MYC4	T6K21.60|T6K21_60	Basic helix-loop-helix (bHLH) DNA-binding family protein	protein-coding
peak_1161	4	9930144	9930468	TTS (AT4G17870.1)	TTS (AT4G17870.1)	1719	AT4G17870.1	PYR1	PYRABACTIN RESISTANCE 1|RCAR11|T6K21.50|T6K21_50|regulatory component of ABA receptor 11	Polyketide cyclase/dehydrase and lipid transport superfamily protein	protein-coding
peak_1162	4	9929516	9929730	exon (AT4G17870.1, exon 1 of 1)	exon (AT4G17870.1, exon 1 of 1)	1036	AT4G17870.1	PYR1	PYRABACTIN RESISTANCE 1|RCAR11|T6K21.50|T6K21_50|regulatory component of ABA receptor 11	Polyketide cyclase/dehydrase and lipid transport superfamily protein	protein-coding
peak_1163	4	9906127	9906317	promoter-TSS (AT4G17810.2)	promoter-TSS (AT4G17810.2)	-599	AT4G17810.1	AT4G17810	DL4940W|FCAALL.130	C2H2 and C2HC zinc fingers superfamily protein	protein-coding
peak_1164	1	9887406	9887644	promoter-TSS (AT1G28280.2)	promoter-TSS (AT1G28280.2)	-47	AT1G28280.2	AT1G28280	F3H9.7|F3H9_7|MPK3/6-targeted VQP 1|MVQ1	VQ motif-containing protein	protein-coding
peak_1165	1	9886158	9886342	exon (AT1G28280.2, exon 2 of 2)	exon (AT1G28280.2, exon 2 of 2)	1228	AT1G28280.1	AT1G28280	F3H9.7|F3H9_7|MPK3/6-targeted VQP 1|MVQ1	VQ motif-containing protein	protein-coding
peak_1166	1	9885531	9885584	TTS (AT1G28280.1)	TTS (AT1G28280.1)	1921	AT1G28280.1	AT1G28280	F3H9.7|F3H9_7|MPK3/6-targeted VQP 1|MVQ1	VQ motif-containing protein	protein-coding
peak_1167	3	9867665	9867974	exon (AT3G26810.1, exon 1 of 3)	exon (AT3G26810.1, exon 1 of 3)	167	AT3G26810.1	AFB2	auxin signaling F-box 2	auxin signaling F-box 2	protein-coding
peak_1168	2	9844059	9844316	promoter-TSS (AT2G23130.1)	promoter-TSS (AT2G23130.1)	-43	AT2G23130.2	AGP17	ARABINOGALACTAN PROTEIN 17|ATAGP17|T20D16.24|arabinogalactan protein 17	arabinogalactan protein 17	protein-coding
peak_1169	4	9836495	9836590	Intergenic	Intergenic	-1683	AT4G17670.1	AT4G17670	DL4870C|FCAALL.414	senescence-associated family protein (DUF581)	protein-coding
peak_1170	4	9836166	9836314	Intergenic	Intergenic	-1381	AT4G17670.1	AT4G17670	DL4870C|FCAALL.414	senescence-associated family protein (DUF581)	protein-coding
peak_1171	4	9835354	9835616	promoter-TSS (AT4G17670.1)	promoter-TSS (AT4G17670.1)	-626	AT4G17670.1	AT4G17670	DL4870C|FCAALL.414	senescence-associated family protein (DUF581)	protein-coding
peak_1172	2	9786246	9786440	promoter-TSS (AT2G22990.2)	promoter-TSS (AT2G22990.2)	27	AT2G22990.4	SNG1	MALATE SINAPOYLTRANSFERASE|SCPL8|SERINE CARBOXYPEPTIDASE-LIKE 8|T20K9.18|sinapoylglucose 1	sinapoylglucose 1	protein-coding
peak_1173	2	9784577	9784771	Intergenic	Intergenic	-1413	AT2G22990.6	SNG1	MALATE SINAPOYLTRANSFERASE|SCPL8|SERINE CARBOXYPEPTIDASE-LIKE 8|T20K9.18|sinapoylglucose 1	sinapoylglucose 1	protein-coding
peak_1174	2	9778743	9779042	promoter-TSS (AT2G22980.2)	promoter-TSS (AT2G22980.2)	15	AT2G22980.4	SCPL13	T20K9.20|serine carboxypeptidase-like 13	serine carboxypeptidase-like 13	protein-coding
peak_1175	3	9739034	9739755	Intergenic	Intergenic	4810	AT3G26539.1	AT3G26539	-	hypothetical protein	protein-coding
peak_1176	3	9739970	9740334	Intergenic	Intergenic	4052	AT3G26539.1	AT3G26539	-	hypothetical protein	protein-coding
peak_1177	4	9739492	9739727	promoter-TSS (AT4G17460.1)	promoter-TSS (AT4G17460.1)	91	AT4G17460.1	HAT1	DL4765W|FCAALL.65|HOMEOBOX PROTEIN|JAB|JAIBA	Homeobox-leucine zipper protein 4 (HB-4) / HD-ZIP protein	protein-coding
peak_1178	4	9738424	9738560	Intergenic	Intergenic	-1026	AT4G17460.1	HAT1	DL4765W|FCAALL.65|HOMEOBOX PROTEIN|JAB|JAIBA	Homeobox-leucine zipper protein 4 (HB-4) / HD-ZIP protein	protein-coding
peak_1179	2	9731641	9731882	promoter-TSS (AT2G07850.1)	promoter-TSS (AT2G07850.1)	-712	AT2G07850.1	AT2G07850	-	ncRNA	ncRNA
peak_1180	1	9730785	9731361	promoter-TSS (AT1G27921.1)	promoter-TSS (AT1G27921.1)	-649	AT1G27921.4	AT1G27921	-	ncRNA	ncRNA
peak_1181	2	9722083	9722271	promoter-TSS (AT2G22820.1)	promoter-TSS (AT2G22820.1)	-752	AT2G22820.1	AT2G22820	T30L20.8	hypothetical protein	protein-coding
peak_1182	3	9721919	9722096	TTS (AT3G26520.1)	TTS (AT3G26520.1)	1754	AT3G05055.1	AT3G05055	-	ncRNA	ncRNA
peak_1183	3	9714394	9714644	Intergenic	Intergenic	-1619	AT3G26510.6	AT3G26510	-	Octicosapeptide/Phox/Bem1p family protein	protein-coding
peak_1184	2	9702547	9702812	Intergenic	Intergenic	-2735	AT2G22795.1	AT2G22795	-	hypothetical protein	protein-coding
peak_1185	4	9670803	9670890	promoter-TSS (AT4G17250.3)	promoter-TSS (AT4G17250.3)	-35	AT4G17250.3	AT4G17250	DL4660W|FCAALL.204	transmembrane protein	protein-coding
peak_1186	5	9657895	9658203	promoter-TSS (AT5G27360.5)	promoter-TSS (AT5G27360.5)	-373	AT5G27360.5	SFP2	F21A20.70|F21A20_70	Major facilitator superfamily protein	protein-coding
peak_1187	5	9657017	9657082	promoter-TSS (AT5G27360.2)	promoter-TSS (AT5G27360.2)	49	AT5G27360.4	SFP2	F21A20.70|F21A20_70	Major facilitator superfamily protein	protein-coding
peak_1188	5	9649816	9650383	intron (AT5G27350.1, intron 2 of 17)	intron (AT5G27350.1, intron 2 of 17)	1591	AT5G27350.1	SFP1	F21A20.60|F21A20_60	Major facilitator superfamily protein	protein-coding
peak_1189	3	9646016	9646124	promoter-TSS (AT3G26320.1)	promoter-TSS (AT3G26320.1)	23	AT3G26320.1	CYP71B36	''cytochrome P450|cytochrome P450|family 71|polypeptide 36|polypeptide 36''|subfamily B	cytochrome P450, family 71, subfamily B, polypeptide 36	protein-coding
peak_1190	3	9634625	9634961	promoter-TSS (AT3G26290.1)	promoter-TSS (AT3G26290.1)	29	AT3G26290.2	CYP71B26	''cytochrome P450|cytochrome P450|family 71|polypeptide 26|polypeptide 26''|subfamily B	cytochrome P450, family 71, subfamily B, polypeptide 26	protein-coding
peak_1191	3	9632025	9632302	promoter-TSS (AT3G26280.1)	promoter-TSS (AT3G26280.1)	-18	AT3G26280.2	CYP71B4	''cytochrome P450|CYTOCHROME P450 MONOOXYGENASE|cytochrome P450|family 71|polypeptide 4|polypeptide 4''|subfamily B	cytochrome P450, family 71, subfamily B, polypeptide 4	protein-coding
peak_1192	4	9608610	9608654	promoter-TSS (AT4G17098.2)	promoter-TSS (AT4G17098.2)	0	AT4G17098.1	AT4G17098	-	ncRNA	ncRNA
peak_1193	2	9579838	9580114	exon (AT2G22540.2, exon 1 of 9)	exon (AT2G22540.2, exon 1 of 9)	102	AT2G22540.2	SVP	AGAMOUS-like 22|AGL22|AT2G22550|F14M13.6|F14M13_6|FAQ1|Flowering Arabidopsis QTL1|SHORT VEGETATIVE PHASE	K-box region and MADS-box transcription factor family protein	protein-coding
peak_1194	4	9559793	9560117	promoter-TSS (AT4G16990.4)	promoter-TSS (AT4G16990.4)	47	AT4G16990.15	RLM3	DL4525W|FCAALL.324|RESISTANCE TO LEPTOSPHAERIA MACULANS 3	disease resistance protein (TIR-NBS class)	protein-coding
peak_1195	4	9557887	9558662	promoter-TSS (AT4G16990.10)	promoter-TSS (AT4G16990.10)	-297	AT4G16990.5	RLM3	DL4525W|FCAALL.324|RESISTANCE TO LEPTOSPHAERIA MACULANS 3	disease resistance protein (TIR-NBS class)	protein-coding
peak_1196	4	9556631	9556880	promoter-TSS (AT4G16970.1)	promoter-TSS (AT4G16970.1)	-28	AT4G16980.1	AT4G16980	DL4520C|FCAALL.321	arabinogalactan-protein family	protein-coding
peak_1197	4	9544418	9544751	promoter-TSS (AT4G16950.4)	promoter-TSS (AT4G16950.4)	-83	AT4G16950.3	RPP5	DISEASE RESISTANCE PROTEIN RPP5|DL4505C|FCAALL.315|RECOGNITION OF PERONOSPORA PARASITICA 5	Disease resistance protein (TIR-NBS-LRR class) family	protein-coding
peak_1198	2	9527702	9528121	promoter-TSS (AT2G22430.1)	promoter-TSS (AT2G22430.1)	-66	AT2G22430.1	HB6	ATHB6|F14M13.17|F14M13_17|homeobox protein 6	homeobox protein 6	protein-coding
peak_1199	2	9520677	9520875	Intergenic	Intergenic	3866	AT2G22426.1	AT2G22426	-	hypothetical protein	protein-coding
peak_1200	3	9517228	9517396	TTS (AT3G26020.3)	TTS (AT3G26020.3)	359	AT3G26030.1	ATB' DELTA	MPE11.23|serine/threonine protein phosphatase 2A 55 kDa regulatory subunit B prime delta	serine/threonine protein phosphatase 2A 55 kDa regulatory subunit B prime delta	protein-coding
peak_1201	2	9517161	9517521	TTS (AT2G22426.1)	TTS (AT2G22426.1)	431	AT2G22426.1	AT2G22426	-	hypothetical protein	protein-coding
peak_1202	4	9505752	9506077	promoter-TSS (AT4G16890.5)	promoter-TSS (AT4G16890.5)	58	AT4G16890.2	SNC1	BAL|BALL|CONSTITUTIVE 1|DL4475C|FCAALL.51|SUPPRESSOR OF NPR1-1	TIR-NBS-LRR class disease resistance protein	protein-coding
peak_1203	4	9495778	9496268	promoter-TSS (AT4G16860.1)	promoter-TSS (AT4G16860.1)	-186	AT4G16860.1	RPP4	DL4460C|FCAALL.47|recognition of peronospora parasitica 4	Disease resistance protein (TIR-NBS-LRR class) family	protein-coding
peak_1204	1	9495362	9495504	promoter-TSS (AT1G27340.1)	promoter-TSS (AT1G27340.1)	89	AT1G27340.1	LCR	F17L21.13|F17L21_13|LEAF CURLING RESPONSIVENESS	Galactose oxidase/kelch repeat superfamily protein	protein-coding
peak_1205	1	9481213	9481402	promoter-TSS (AT1G27290.1)	promoter-TSS (AT1G27290.1)	-98	AT1G27290.1	AT1G27290	F17L21.8|F17L21_8	transmembrane protein	protein-coding
peak_1206	3	9467684	9467947	Intergenic	Intergenic	2218	AT3G25880.1	AT3G25880	-	NAD(P)-binding Rossmann-fold superfamily protein	protein-coding
peak_1207	1	9456761	9456835	intron (AT1G27210.1, intron 2 of 4)	intron (AT1G27210.1, intron 2 of 4)	1378	AT1G27210.1	AT1G27210	T7N9.27|T7N9_27	ARM repeat superfamily protein	protein-coding
peak_1208	4	9447308	9447589	Intergenic	Intergenic	-1666	AT4G16780.1	HB-2	ARABIDOPSIS THALIANA HOMEOBOX PROTEIN 2|ATHB-2|ATHB2|DL4415W|FCAALL.101|HAT4|homeobox protein 2	homeobox protein 2	protein-coding
peak_1209	1	9409731	9409874	intron (AT1G27100.1, intron 1 of 2)	intron (AT1G27100.1, intron 1 of 2)	1566	AT1G27100.1	AT1G27100	T7N9.16|T7N9_16	Actin cross-linking protein	protein-coding
peak_1210	1	9408676	9408844	intron (AT1G27100.1, intron 1 of 2)	intron (AT1G27100.1, intron 1 of 2)	-2391	AT1G27090.1	AT1G27090	T7N9.15|T7N9_15	glycine-rich protein	protein-coding
peak_1211	2	9386471	9386689	TTS (AT2G22070.1)	TTS (AT2G22070.1)	149	AT2G22080.1	AT2G22080	T16B14.7|T16B14_7	transmembrane protein	protein-coding
peak_1212	1	9354911	9355011	promoter-TSS (AT1G26960.1)	promoter-TSS (AT1G26960.1)	-866	AT1G26960.1	AtHB23	HB23|T2P11.15|T2P11_15|homeobox protein 23	homeobox protein 23	protein-coding
peak_1213	3	9353583	9353913	exon (AT3G25690.6, exon 2 of 10)	exon (AT3G25690.6, exon 2 of 10)	477	AT3G25690.1	CHUP1	Arabidopsis thaliana CHLOROPLAST UNUSUAL POSITIONING 1|AtCHUP1|CHLOROPLAST UNUSUAL POSITIONING 1	Hydroxyproline-rich glycoprotein family protein	protein-coding
peak_1214	3	9353333	9353441	TTS (AT3G25680.1)	TTS (AT3G25680.1)	116	AT3G25690.1	CHUP1	Arabidopsis thaliana CHLOROPLAST UNUSUAL POSITIONING 1|AtCHUP1|CHLOROPLAST UNUSUAL POSITIONING 1	Hydroxyproline-rich glycoprotein family protein	protein-coding
peak_1215	3	9352874	9352954	promoter-TSS (AT3G25690.3)	promoter-TSS (AT3G25690.3)	-96	AT3G25690.2	CHUP1	Arabidopsis thaliana CHLOROPLAST UNUSUAL POSITIONING 1|AtCHUP1|CHLOROPLAST UNUSUAL POSITIONING 1	Hydroxyproline-rich glycoprotein family protein	protein-coding
peak_1216	1	9331327	9331534	promoter-TSS (AT1G26921.1)	promoter-TSS (AT1G26921.1)	-229	AT1G26921.1	AT1G26921	-	hypothetical protein	protein-coding
peak_1217	1	9330645	9330654	TTS (AT1G26920.1)	TTS (AT1G26920.1)	552	AT1G26921.1	AT1G26921	-	hypothetical protein	protein-coding
peak_1218	1	9328454	9328795	promoter-TSS (AT1G26920.1)	promoter-TSS (AT1G26920.1)	-869	AT1G26920.1	AT1G26920	T2P11.11|T2P11_11	zinc finger CCHC domain protein	protein-coding
peak_1219	1	9327136	9327437	Intergenic	Intergenic	-2207	AT1G26920.1	AT1G26920	T2P11.11|T2P11_11	zinc finger CCHC domain protein	protein-coding
peak_1220	1	9326291	9326573	Intergenic	Intergenic	1417	AT1G06037.1	AT1G06037	-	ncRNA	ncRNA
peak_1221	1	9325899	9325965	TTS (AT1G06037.1)	TTS (AT1G06037.1)	917	AT1G06037.1	AT1G06037	-	ncRNA	ncRNA
peak_1222	4	9295741	9295850	exon (AT4G16490.1, exon 1 of 2)	exon (AT4G16490.1, exon 1 of 2)	294	AT4G16490.1	AT4G16490	DL4270C|FCAALL.59	ARM repeat superfamily protein	protein-coding
peak_1223	4	9295971	9296164	promoter-TSS (AT4G16490.1)	promoter-TSS (AT4G16490.1)	22	AT4G16490.1	AT4G16490	DL4270C|FCAALL.59	ARM repeat superfamily protein	protein-coding
peak_1224	1	9286130	9286309	TTS (AT1G26810.1)	TTS (AT1G26810.1)	176	AT1G26800.1	AT1G26800	T24P13.19|T24P13_19	RING/U-box superfamily protein	protein-coding
peak_1225	1	9285309	9285386	TTS (AT1G26799.1)	TTS (AT1G26799.1)	1048	AT1G26800.1	AT1G26800	T24P13.19|T24P13_19	RING/U-box superfamily protein	protein-coding
peak_1226	4	9254515	9254699	promoter-TSS (AT4G16380.2)	promoter-TSS (AT4G16380.2)	52	AT4G16380.2	AT4G16380	-	Heavy metal transport/detoxification superfamily protein	protein-coding
peak_1227	4	9254006	9254091	promoter-TSS (AT4G16380.3)	promoter-TSS (AT4G16380.3)	-155	AT4G16380.1	AT4G16380	-	Heavy metal transport/detoxification superfamily protein	protein-coding
peak_1228	4	9250445	9250451	promoter-TSS (AT4G16370.1)	promoter-TSS (AT4G16370.1)	-105	AT4G16370.1	OPT3	ATOPT3|DL4215C|FCAALL.72|oligopeptide transporter	oligopeptide transporter	protein-coding
peak_1229	1	9178982	9178995	intron (AT1G26560.1, intron 1 of 10)	intron (AT1G26560.1, intron 1 of 10)	776	AT1G26560.1	BGLU40	T1K7.7|T1K7_7|beta glucosidase 40	beta glucosidase 40	protein-coding
peak_1230	3	9132152	9132353	exon (AT3G25070.2, exon 1 of 3)	exon (AT3G25070.2, exon 1 of 3)	114	AT3G25070.2	RIN4	AtRIN4|RPM1 interacting protein 4	RPM1 interacting protein 4	protein-coding
peak_1231	2	9130251	9130321	promoter-TSS (AT2G21330.3)	promoter-TSS (AT2G21330.3)	-46	AT2G21330.2	FBA1	AtFBA1|F3K23.9|F3K23_9|fructose-bisphosphate aldolase 1	fructose-bisphosphate aldolase 1	protein-coding
peak_1232	2	9087877	9088080	promoter-TSS (AT2G07375.1)	promoter-TSS (AT2G07375.1)	11	AT2G07385.1	AT2G07385	-	ncRNA	ncRNA
peak_1233	2	9087143	9087401	promoter-TSS (AT2G07375.1)	promoter-TSS (AT2G07375.1)	-40	AT2G07375.1	AT2G07375	-	ncRNA	ncRNA
peak_1234	2	9086071	9086377	promoter-TSS (AT2G21210.1)	promoter-TSS (AT2G21210.1)	-195	AT2G21210.2	AT2G21210	F26H11.3|F26H11_3|SAUR6|SMALL AUXIN UPREGULATED RNA 6	SAUR-like auxin-responsive protein family	protein-coding
peak_1235	2	9078690	9078916	TTS (AT2G21188.1)	TTS (AT2G21188.1)	735	AT2G21188.1	AT2G21188	-	ncRNA	ncRNA
peak_1236	2	9077480	9077580	promoter-TSS (AT2G21185.1)	promoter-TSS (AT2G21185.1)	-482	AT2G21185.1	AT2G21185	-	transmembrane protein	protein-coding
peak_1237	2	9075950	9076334	promoter-TSS (AT2G21187.1)	promoter-TSS (AT2G21187.1)	-147	AT2G21187.1	AT2G21187	-	ncRNA	ncRNA
peak_1238	1	9068393	9068634	TTS (AT1G26210.1)	TTS (AT1G26210.1)	172	AT1G26208.5	AT1G26208	-	ncRNA	ncRNA
peak_1239	1	9067040	9067224	promoter-TSS (AT1G26210.1)	promoter-TSS (AT1G26210.1)	93	AT1G26210.1	SOFL1	ATSOFL1|F28B23.12|F28B23_12|SOB FIVE-LIKE 1|SOB five-like 1	SOB five-like 1	protein-coding
peak_1240	1	9066334	9066541	promoter-TSS (AT1G26210.1)	promoter-TSS (AT1G26210.1)	-602	AT1G26210.1	SOFL1	ATSOFL1|F28B23.12|F28B23_12|SOB FIVE-LIKE 1|SOB five-like 1	SOB five-like 1	protein-coding
peak_1241	1	9043834	9044166	promoter-TSS (AT1G26150.2)	promoter-TSS (AT1G26150.2)	-145	AT1G26150.1	PERK10	ATPERK10|AtPERK10|F28B23.17|F28B23_17|proline-rich extensin-like receptor kinase 10	proline-rich extensin-like receptor kinase 10	protein-coding
peak_1242	4	9031753	9031899	intron (AT4G15920.1, intron 4 of 5)	intron (AT4G15920.1, intron 4 of 5)	1822	AT4G15920.1	SWEET17	AtSWEET17|DL4000C|FCAALL.237	Nodulin MtN3 family protein	protein-coding
peak_1243	4	8985424	8985740	TTS (AT4G06335.1)	TTS (AT4G06335.1)	553	AT4G06335.1	AT4G06335	-	ncRNA	ncRNA
peak_1244	1	8983583	8984024	promoter-TSS (AT1G25560.1)	promoter-TSS (AT1G25560.1)	-489	AT1G25560.1	TEM1	AtTEM1|EDF1|ETHYLENE RESPONSE DNA BINDING FACTOR 1|F2J7.3|F2J7_3|TEMPRANILLO 1	AP2/B3 transcription factor family protein	protein-coding
peak_1245	1	8982968	8983173	exon (AT1G25560.1, exon 1 of 1)	exon (AT1G25560.1, exon 1 of 1)	244	AT1G25560.1	TEM1	AtTEM1|EDF1|ETHYLENE RESPONSE DNA BINDING FACTOR 1|F2J7.3|F2J7_3|TEMPRANILLO 1	AP2/B3 transcription factor family protein	protein-coding
peak_1246	1	8981673	8981808	exon (AT1G25560.1, exon 1 of 1)	exon (AT1G25560.1, exon 1 of 1)	1574	AT1G25560.1	TEM1	AtTEM1|EDF1|ETHYLENE RESPONSE DNA BINDING FACTOR 1|F2J7.3|F2J7_3|TEMPRANILLO 1	AP2/B3 transcription factor family protein	protein-coding
peak_1247	3	8979714	8979839	promoter-TSS (AT3G24615.1)	promoter-TSS (AT3G24615.1)	-20	AT3G04775.1	AT3G04775	-	ncRNA	ncRNA
peak_1248	1	8978070	8978472	TTS (AT1G25550.2)	TTS (AT1G25550.2)	1945	AT1G25550.1	AT1G25550	-	myb-like transcription factor family protein	protein-coding
peak_1249	1	8976425	8976607	exon (AT1G25550.2, exon 1 of 3)	exon (AT1G25550.2, exon 1 of 3)	190	AT1G25550.1	AT1G25550	-	myb-like transcription factor family protein	protein-coding
peak_1250	4	8975423	8975443	promoter-TSS (AT4G15760.2)	promoter-TSS (AT4G15760.2)	-664	AT4G15760.1	MO1	DL3920C|FCAALL.376|monooxygenase 1	monooxygenase 1	protein-coding
peak_1251	4	8974891	8975058	promoter-TSS (AT4G15760.2)	promoter-TSS (AT4G15760.2)	-205	AT4G15760.1	MO1	DL3920C|FCAALL.376|monooxygenase 1	monooxygenase 1	protein-coding
peak_1252	4	8974389	8974687	TTS (AT4G15765.5)	TTS (AT4G15765.5)	152	AT4G15760.2	MO1	DL3920C|FCAALL.376|monooxygenase 1	monooxygenase 1	protein-coding
peak_1253	1	8959336	8959340	exon (AT1G25510.1, exon 1 of 1)	exon (AT1G25510.1, exon 1 of 1)	-1206	AT1G25500.2	AT1G25500	F2J7.7|F2J7_7	Plasma-membrane choline transporter family protein	protein-coding
peak_1254	3	8943263	8943437	promoter-TSS (AT3G24518.1)	promoter-TSS (AT3G24518.1)	-477	AT3G24518.4	AT3G24518	-	ncRNA	ncRNA
peak_1255	1	8935407	8935636	promoter-TSS (AT1G25440.1)	promoter-TSS (AT1G25440.1)	23	AT1G25440.1	BBX15	B-box domain protein 15|F2J7.10|F2J7_10	B-box type zinc finger protein with CCT domain-containing protein	protein-coding
peak_1256	5	8934962	8935005	TTS (AT5G25620.1)	TTS (AT5G25620.1)	3775	AT5G25620.2	YUC6	AtYUC6|T14C9.160|T14C9_160|YUCCA6	Flavin-binding monooxygenase family protein	protein-coding
peak_1257	1	8933385	8933571	TTS (AT1G25440.1)	TTS (AT1G25440.1)	2066	AT1G25440.1	BBX15	B-box domain protein 15|F2J7.10|F2J7_10	B-box type zinc finger protein with CCT domain-containing protein	protein-coding
peak_1258	2	8933084	8933154	TTS (AT2G20725.1)	TTS (AT2G20725.1)	-1197	AT2G20723.1	AT2G20723	49260.SNORNA00003	ncRNA	ncRNA
peak_1259	1	8909036	8909246	exon (AT1G25390.1, exon 1 of 4)	exon (AT1G25390.1, exon 1 of 4)	188	AT1G25390.1	AT1G25390	F2J7.14|F2J7_14	Protein kinase superfamily protein	protein-coding
peak_1260	4	8873209	8873270	exon (AT4G15540.1, exon 2 of 8)	exon (AT4G15540.1, exon 2 of 8)	448	AT4G15540.2	UMAMIT38	DL3810W|FCAALL.328|Usually multiple acids move in and out Transporters 38	EamA-like transporter family	protein-coding
peak_1261	5	8863404	8863522	exon (AT5G25460.1, exon 1 of 3)	exon (AT5G25460.1, exon 1 of 3)	239	AT5G25460.1	DGR2	DUF642 L-GalL responsive gene 2|F18G18.200|F18G18_200	transmembrane protein, putative (Protein of unknown function, DUF642)	protein-coding
peak_1262	2	8857836	8858057	TTS (AT2G20570.1)	TTS (AT2G20570.1)	-1016	AT2G20580.1	RPN1A	26S PROTEASOME REGULATORY SUBUNIT S2 1A|26S proteasome regulatory subunit S2 1A|ATRPN1A|F23N11.10|F23N11_10	26S proteasome regulatory subunit S2 1A	protein-coding
peak_1263	2	8855414	8855422	promoter-TSS (AT2G20570.3)	promoter-TSS (AT2G20570.3)	60	AT2G20570.2	GPRI1	ARABIDOPSIS GOLDEN2-LIKE 1|ATGLK1|GBF's pro-rich region-interacting factor 1|GLK1|GOLDEN2-LIKE 1|T13C7.1	GBF's pro-rich region-interacting factor 1	protein-coding
peak_1264	2	8853723	8854053	Intergenic	Intergenic	-1414	AT2G20570.1	GPRI1	ARABIDOPSIS GOLDEN2-LIKE 1|ATGLK1|GBF's pro-rich region-interacting factor 1|GLK1|GOLDEN2-LIKE 1|T13C7.1	GBF's pro-rich region-interacting factor 1	protein-coding
peak_1265	2	8852914	8853232	Intergenic	Intergenic	-2038	AT2G20562.1	AT2G20562	-	taximin	protein-coding
peak_1266	1	8848873	8849034	promoter-TSS (AT1G25250.2)	promoter-TSS (AT1G25250.2)	-81	AT1G25250.3	IDD16	AtIDD16|F4F7.36|F4F7_36|indeterminate(ID)-domain 16	indeterminate(ID)-domain 16	protein-coding
peak_1267	1	8833196	8833377	promoter-TSS (AT1G25210.1)	promoter-TSS (AT1G25210.1)	41	AT1G25210.1	LpxC5	AtLpxC5|lipid X C5	UDP-3-O-acyl N-acetylglycosamine deacetylase family protein	protein-coding
peak_1268	1	8827846	8827917	exon (AT1G25175.2, exon 2 of 3)	exon (AT1G25175.2, exon 2 of 3)	818	AT1G25175.5	AT1G25175	-	ncRNA	ncRNA
peak_1269	4	8827454	8827685	promoter-TSS (AT4G15430.1)	promoter-TSS (AT4G15430.1)	-31	AT4G15430.2	AT4G15430	DL3760W|FCAALL.292	ERD (early-responsive to dehydration stress) family protein	protein-coding
peak_1270	1	8818811	8818999	promoter-TSS (AT1G25145.1)	promoter-TSS (AT1G25145.1)	38	AT1G25145.1	LpxC4	AtLpxC4|lipid X C4	UDP-3-O-acyl N-acetylglycosamine deacetylase family protein	protein-coding
peak_1271	1	8813473	8813532	exon (AT1G25098.2, exon 2 of 2)	exon (AT1G25098.2, exon 2 of 2)	807	AT1G25098.3	AT1G25098	-	ncRNA	ncRNA
peak_1272	1	8804426	8804621	promoter-TSS (AT1G25054.1)	promoter-TSS (AT1G25054.1)	34	AT1G25054.1	LpxC3	AtLpxC3|F5A9.8|F5A9_8|lipid X C3	UDP-3-O-acyl N-acetylglycosamine deacetylase family protein	protein-coding
peak_1273	1	8799090	8799154	TTS (AT1G24996.1)	TTS (AT1G24996.1)	1288	AT1G24996.1	AT1G24996	F5A9.10|F5A9_10	hypothetical protein	protein-coding
peak_1274	1	8781867	8782101	Intergenic	Intergenic	-2052	AT1G24881.1	AT1G24881	-	F-box family protein	protein-coding
peak_1275	5	8776796	8776864	TTS (AT5G03955.1)	TTS (AT5G03955.1)	406	AT5G03955.1	AT5G03955	-	ncRNA	ncRNA
peak_1276	5	8776470	8776641	TTS (AT5G03955.1)	TTS (AT5G03955.1)	681	AT5G03955.1	AT5G03955	-	ncRNA	ncRNA
peak_1277	1	8776413	8776633	intron (AT1G24880.3, intron 3 of 4)	intron (AT1G24880.3, intron 3 of 4)	622	AT1G24880.3	LpxC2	AtLpxC2|F5A9.14|F5A9_14|lipid X C2	UDP-3-O-acyl N-acetylglycosamine deacetylase family protein	protein-coding
peak_1278	5	8775780	8775847	exon (AT5G25280.2, exon 2 of 2)	exon (AT5G25280.2, exon 2 of 2)	1423	AT5G03955.1	AT5G03955	-	ncRNA	ncRNA
peak_1279	1	8767525	8767717	promoter-TSS (AT1G24793.2)	promoter-TSS (AT1G24793.2)	40	AT1G24793.2	LpxC1	AtLpxC1|F5A9.18|lipid X C1	UDP-3-O-acyl N-acetylglycosamine deacetylase family protein	protein-coding
peak_1280	5	8747186	8747424	promoter-TSS (AT5G25240.1)	promoter-TSS (AT5G25240.1)	-15	AT5G25240.1	AT5G25240	F21J6.107|F21J6_107	stress induced protein	protein-coding
peak_1281	5	8734863	8735078	promoter-TSS (AT5G25220.1)	promoter-TSS (AT5G25220.1)	-974	AT5G25220.1	KNAT3	F21J6.18|F21J6_18|KNAT3 HOMEOBOX PROTEIN|KNOTTED1-like homeobox gene 3	homeobox protein knotted-1-like 3	protein-coding
peak_1282	5	8732650	8732684	Intergenic	Intergenic	-3277	AT5G25220.1	KNAT3	F21J6.18|F21J6_18|KNAT3 HOMEOBOX PROTEIN|KNOTTED1-like homeobox gene 3	homeobox protein knotted-1-like 3	protein-coding
peak_1283	1	8726933	8727241	exon (AT1G24625.1, exon 1 of 2)	exon (AT1G24625.1, exon 1 of 2)	125	AT1G24625.1	ZFP7	F21J9.29|zinc finger protein 7	zinc finger protein 7	protein-coding
peak_1284	5	8725384	8725696	exon (AT5G25210.1, exon 3 of 3)	exon (AT5G25210.1, exon 3 of 3)	1535	AT5G03935.1	AT5G03935	-	ncRNA	ncRNA
peak_1285	4	8708564	8708799	promoter-TSS (AT4G15248.1)	promoter-TSS (AT4G15248.1)	-160	AT4G15248.1	BBX30	B-box domain protein 30	B-box type zinc finger family protein	protein-coding
peak_1286	5	8707781	8707909	promoter-TSS (AT5G25190.1)	promoter-TSS (AT5G25190.1)	40	AT5G25190.1	ESE3	F21J6.103|F21J6_103|ethylene and salt inducible 3	Integrase-type DNA-binding superfamily protein	protein-coding
peak_1287	2	8706678	8706893	exon (AT2G20180.6, exon 1 of 7)	exon (AT2G20180.6, exon 1 of 7)	115	AT2G20180.8	PIL5	PHY-INTERACTING FACTOR 1|PIF1|T2G17.2|T2G17_2|phytochrome interacting factor 3-like 5	phytochrome interacting factor 3-like 5	protein-coding
peak_1288	3	8685725	8685923	promoter-TSS (AT3G24050.1)	promoter-TSS (AT3G24050.1)	85	AT3G24050.1	GATA1	GATA transcription factor 1	GATA transcription factor 1	protein-coding
peak_1289	3	8686287	8686409	intron (AT3G24050.1, intron 1 of 1)	intron (AT3G24050.1, intron 1 of 1)	609	AT3G24050.1	GATA1	GATA transcription factor 1	GATA transcription factor 1	protein-coding
peak_1290	2	8654565	8654662	promoter-TSS (AT2G20050.2)	promoter-TSS (AT2G20050.2)	-163	AT2G20050.2	AT2G20050	T2G17.15|T2G17_15	protein phosphatase 2C and cyclic nucleotide-binding/kinase domain-containing protein	protein-coding
peak_1291	3	8604973	8605122	exon (AT3G23820.1, exon 1 of 1)	exon (AT3G23820.1, exon 1 of 1)	1835	AT3G23820.1	GAE6	UDP-D-glucuronate 4-epimerase 6	UDP-D-glucuronate 4-epimerase 6	protein-coding
peak_1292	3	8603120	8603142	promoter-TSS (AT3G23820.1)	promoter-TSS (AT3G23820.1)	-81	AT3G23820.1	GAE6	UDP-D-glucuronate 4-epimerase 6	UDP-D-glucuronate 4-epimerase 6	protein-coding
peak_1293	1	8598425	8598776	promoter-TSS (AT1G05863.1)	promoter-TSS (AT1G05863.1)	-24	AT1G05863.1	AT1G05863	-	ncRNA	ncRNA
peak_1294	3	8594090	8594338	Intergenic	Intergenic	-4460	AT3G23810.1	SAHH2	ATSAHH2|S-ADENOSYL-L-HOMOCYSTEINE (SAH) HYDROLASE 2|S-adenosyl-l-homocysteine (SAH) hydrolase 2	S-adenosyl-l-homocysteine (SAH) hydrolase 2	protein-coding
peak_1295	1	8559645	8559788	promoter-TSS (AT1G24170.1)	promoter-TSS (AT1G24170.1)	-650	AT1G24170.1	LGT9	F3I6.10|F3I6_10|GALACTURONOSYLTRANSFERASE-LIKE 8|GATL8	Nucleotide-diphospho-sugar transferases superfamily protein	protein-coding
peak_1296	1	8558846	8559169	promoter-TSS (AT1G24170.1)	promoter-TSS (AT1G24170.1)	59	AT1G24170.1	LGT9	F3I6.10|F3I6_10|GALACTURONOSYLTRANSFERASE-LIKE 8|GATL8	Nucleotide-diphospho-sugar transferases superfamily protein	protein-coding
peak_1297	1	8541829	8542595	promoter-TSS (AT1G24147.1)	promoter-TSS (AT1G24147.1)	0	AT1G24147.1	AT1G24147	-	transmembrane protein	protein-coding
peak_1298	2	8525767	8525942	promoter-TSS (AT2G19780.1)	promoter-TSS (AT2G19780.1)	-616	AT2G19780.1	AT2G19780	F6F22.19|F6F22_19	Leucine-rich repeat (LRR) family protein	protein-coding
peak_1299	3	8450798	8451267	promoter-TSS (AT3G23550.1)	promoter-TSS (AT3G23550.1)	-233	AT3G23550.1	AT3G23550	-	MATE efflux family protein	protein-coding
peak_1300	3	8437580	8437823	intron (AT3G23530.1, intron 2 of 22)	intron (AT3G23530.1, intron 2 of 22)	1265	AT3G23530.1	AT3G23530	-	Cyclopropane-fatty-acyl-phospholipid synthase	protein-coding
peak_1301	1	8384935	8385187	promoter-TSS (AT1G23710.1)	promoter-TSS (AT1G23710.1)	-127	AT1G23710.1	AT1G23710	F5O8.26|F5O8_26	hypothetical protein (DUF1645)	protein-coding
peak_1302	3	8382005	8382156	promoter-TSS (AT3G23410.1)	promoter-TSS (AT3G23410.1)	-592	AT3G23410.1	FAO3	ARABIDOPSIS FATTY ALCOHOL OXIDASE 3|ATFAO3|fatty alcohol oxidase 3	fatty alcohol oxidase 3	protein-coding
peak_1303	3	8382479	8382774	promoter-TSS (AT3G23410.1)	promoter-TSS (AT3G23410.1)	-46	AT3G23410.1	FAO3	ARABIDOPSIS FATTY ALCOHOL OXIDASE 3|ATFAO3|fatty alcohol oxidase 3	fatty alcohol oxidase 3	protein-coding
peak_1304	1	8311217	8311642	promoter-TSS (AT1G23390.1)	promoter-TSS (AT1G23390.1)	-513	AT1G23390.1	AT1G23390	F26F24.26|F26F24_26	Kelch repeat-containing F-box family protein	protein-coding
peak_1305	4	8293893	8294483	promoter-TSS (AT4G14400.3)	promoter-TSS (AT4G14400.3)	23	AT4G14400.1	ACD6	ACCELERATED CELL DEATH 6|DL3240W|FCAALL.190	ankyrin repeat family protein	protein-coding
peak_1306	2	8222519	8222613	exon (AT2G18960.3, exon 1 of 16)	exon (AT2G18960.3, exon 1 of 16)	413	AT2G18960.3	HA1	AHA1|F19F24.16|F19F24_16|H(+)-ATPase 1|OPEN STOMATA 2|OST2|PLASMA MEMBRANE PROTON ATPASE|PMA	H[+]-ATPase 1	protein-coding
peak_1307	5	8217842	8218166	intron (AT5G24210.1, intron 2 of 3)	intron (AT5G24210.1, intron 2 of 3)	791	AT5G24210.3	AT5G24210	MOP9.2|MOP9_2	alpha/beta-Hydrolases superfamily protein	protein-coding
peak_1308	5	8216387	8216401	promoter-TSS (AT5G24210.3)	promoter-TSS (AT5G24210.3)	-797	AT5G24210.1	AT5G24210	MOP9.2|MOP9_2	alpha/beta-Hydrolases superfamily protein	protein-coding
peak_1309	1	8193381	8193730	Intergenic	Intergenic	-2221	AT1G23100.1	AT1G23100	T26J12.12|T26J12_12	GroES-like family protein	protein-coding
peak_1310	3	8187762	8187883	Intergenic	Intergenic	-2710	AT3G04375.1	AT3G04375	-	ncRNA	ncRNA
peak_1311	3	8184247	8184403	TTS (AT3G04375.1)	TTS (AT3G04375.1)	787	AT3G04375.1	AT3G04375	-	ncRNA	ncRNA
peak_1312	1	8177904	8178145	Intergenic	Intergenic	-2205	AT1G23070.1	AT1G23070	T26J12.15|T26J12_15	organic solute transporter ostalpha protein (DUF300)	protein-coding
peak_1313	5	8171508	8171645	TTS (AT5G24150.2)	TTS (AT5G24150.2)	-3800	AT5G24140.1	SQP2	MLE8.6|MLE8_6|squalene monooxygenase 2	squalene monooxygenase 2	protein-coding
peak_1314	3	8168254	8168448	Intergenic	Intergenic	-4128	AT3G23000.1	CIPK7	ATSR2|ATSRPK1|CBL-interacting protein kinase 7|PKS7|SNF1-RELATED PROTEIN KINASE 3.10|SnRK3.10	CBL-interacting protein kinase 7	protein-coding
peak_1315	3	8167287	8167575	Intergenic	Intergenic	3490	AT3G22990.1	LFR	LEAF AND FLOWER RELATED	ARM repeat superfamily protein	protein-coding
peak_1316	1	8155596	8156005	promoter-TSS (AT1G23030.1)	promoter-TSS (AT1G23030.1)	-704	AT1G23030.1	AT1G23030	F19G10.3|F19G10_3	ARM repeat superfamily protein	protein-coding
peak_1317	1	8153486	8153853	promoter-TSS (AT1G23020.7)	promoter-TSS (AT1G23020.7)	19	AT1G23020.5	FRO3	ATFRO3|F19G10.4|F19G10_4|FERRIC REDUCTION OXIDASE 3|ferric reduction oxidase 3	ferric reduction oxidase 3	protein-coding
peak_1318	1	8152822	8152929	intron (AT1G23020.2, intron 3 of 8)	intron (AT1G23020.2, intron 3 of 8)	655	AT1G23020.2	FRO3	ATFRO3|F19G10.4|F19G10_4|FERRIC REDUCTION OXIDASE 3|ferric reduction oxidase 3	ferric reduction oxidase 3	protein-coding
peak_1319	3	8151862	8152272	promoter-TSS (AT3G22970.2)	promoter-TSS (AT3G22970.2)	29	AT3G22970.1	AT3G22970	-	hypothetical protein (DUF506)	protein-coding
peak_1320	3	8147058	8147177	Intergenic	Intergenic	-4921	AT3G22970.2	AT3G22970	-	hypothetical protein (DUF506)	protein-coding
peak_1321	3	8144871	8145024	Intergenic	Intergenic	2877	AT3G22961.1	AT3G22961	-	Paired amphipathic helix (PAH2) superfamily protein	protein-coding
peak_1322	5	8122816	8123034	promoter-TSS (AT5G24030.2)	promoter-TSS (AT5G24030.2)	-11	AT5G24030.1	SLAH3	MZF18.9|MZF18_9|SLAC1 homologue 3	SLAC1 homologue 3	protein-coding
peak_1323	5	8122079	8122201	intron (AT5G24030.1, intron 1 of 5)	intron (AT5G24030.1, intron 1 of 5)	644	AT5G24030.2	SLAH3	MZF18.9|MZF18_9|SLAC1 homologue 3	SLAC1 homologue 3	protein-coding
peak_1324	3	8108401	8108725	TTS (at3g22886)	TTS (at3g22886)	491	ENSRNA049757923-T1
peak_1325	3	8107778	8108214	promoter-TSS (at3g22886)	promoter-TSS (at3g22886)	-76	at3g22886
peak_1326	3	8109087	8109524	Intergenic	Intergenic	1233	ENSRNA049757923-T1
peak_1327	3	8106285	8106354	Intergenic	Intergenic	-1670	AT3G04325.1	AT3G04325	-	ncRNA	ncRNA
peak_1328	3	8104438	8104753	promoter-TSS (AT3G04325.1)	promoter-TSS (AT3G04325.1)	54	AT3G04325.1	AT3G04325	-	ncRNA	ncRNA
peak_1329	5	8050085	8050363	promoter-TSS (AT5G23870.3)	promoter-TSS (AT5G23870.3)	41	AT5G23870.3	AT5G23870	MRO11.9|MRO11_9|PAE9|pectin acetylesterase 9	Pectinacetylesterase family protein	protein-coding
peak_1330	3	8040012	8040204	promoter-TSS (AT3G22750.1)	promoter-TSS (AT3G22750.1)	44	AT3G22750.1	AT3G22750	-	Protein kinase superfamily protein	protein-coding
peak_1331	5	8038337	8038519	intron (AT5G23850.1, intron 1 of 5)	intron (AT5G23850.1, intron 1 of 5)	630	AT5G23850.1	AT5G23850	MRO11.11|MRO11_11	O-glucosyltransferase rumi-like protein (DUF821)	protein-coding
peak_1332	1	8010640	8010917	Intergenic	Intergenic	4355	AT1G22640.3	MYB3	ARABIDOPSIS THALIANA MYB DOMAIN PROTEIN 3|ARABIDOPSIS THALIANA MYB DOMAIN PROTEIN 3|ATMYB3|T22J18.19|T22J18_19|TRANSCRIPTION FACTOR MYB3|myb domain protein 3	myb domain protein 3	protein-coding
peak_1333	1	8006024	8006139	promoter-TSS (AT1G22640.2)	promoter-TSS (AT1G22640.2)	17	AT1G22640.2	MYB3	ARABIDOPSIS THALIANA MYB DOMAIN PROTEIN 3|ARABIDOPSIS THALIANA MYB DOMAIN PROTEIN 3|ATMYB3|T22J18.19|T22J18_19|TRANSCRIPTION FACTOR MYB3|myb domain protein 3	myb domain protein 3	protein-coding
peak_1334	1	8003246	8003372	promoter-TSS (AT1G22630.1)	promoter-TSS (AT1G22630.1)	86	AT1G22630.1	AT1G22630	F12K8.2	SSUH2-like protein	protein-coding
peak_1335	3	7988795	7989320	Intergenic	Intergenic	-4224	AT3G22540.1	AT3G22540	-	hypothetical protein (DUF1677)	protein-coding
peak_1336	1	7978663	7978888	promoter-TSS (AT1G22570.2)	promoter-TSS (AT1G22570.2)	35	AT1G22570.1	AT1G22570	F12K8.8|F12K8_8	Major facilitator superfamily protein	protein-coding
peak_1337	1	7975251	7975590	Intergenic	Intergenic	3027	AT1G22570.2	AT1G22570	F12K8.8|F12K8_8	Major facilitator superfamily protein	protein-coding
peak_1338	2	7954427	7955428	promoter-TSS (AT2G18300.1)	promoter-TSS (AT2G18300.1)	-142	AT2G18300.2	HBI1	HOMOLOG OF BEE2 INTERACTING WITH IBH 1|T30D6.19|T30D6_19	basic helix-loop-helix (bHLH) DNA-binding superfamily protein	protein-coding
peak_1339	2	7952645	7952752	TTS (AT2G18300.1)	TTS (AT2G18300.1)	1982	AT2G18300.1	HBI1	HOMOLOG OF BEE2 INTERACTING WITH IBH 1|T30D6.19|T30D6_19	basic helix-loop-helix (bHLH) DNA-binding superfamily protein	protein-coding
peak_1340	2	7951176	7951642	TTS (AT2G18300.3)	TTS (AT2G18300.3)	-1080	AT2G18290.1	APC10	AtAPC10|EMB2783|EMBRYO DEFECTIVE 2783|T30D6.20|T30D6_20|anaphase promoting complex 10	anaphase promoting complex 10	protein-coding
peak_1341	2	7950294	7950504	promoter-TSS (AT2G18290.1)	promoter-TSS (AT2G18290.1)	-70	AT2G18290.1	APC10	AtAPC10|EMB2783|EMBRYO DEFECTIVE 2783|T30D6.20|T30D6_20|anaphase promoting complex 10	anaphase promoting complex 10	protein-coding
peak_1342	3	7946245	7946440	promoter-TSS (AT3G22420.5)	promoter-TSS (AT3G22420.5)	-66	AT3G22420.3	WNK2	ARABIDOPSIS THALIANA WITH NO K 2|ATWNK2|PROTEIN KINASE|ZIK3|with no lysine (K) kinase 2	with no lysine (K) kinase 2	protein-coding
peak_1343	3	7912887	7913230	exon (AT3G22380.2, exon 1 of 13)	exon (AT3G22380.2, exon 1 of 13)	153	AT3G22380.2	TIC	TIME FOR COFFEE	time for coffee	protein-coding
peak_1344	3	7912372	7912721	promoter-TSS (AT3G22380.2)	promoter-TSS (AT3G22380.2)	-359	AT3G22380.1	TIC	TIME FOR COFFEE	time for coffee	protein-coding
peak_1345	3	7911480	7911644	Intergenic	Intergenic	-1343	AT3G22380.1	TIC	TIME FOR COFFEE	time for coffee	protein-coding
peak_1346	1	7906966	7907380	promoter-TSS (AT1G22400.1)	promoter-TSS (AT1G22400.1)	-204	AT1G22400.1	UGT85A1	ARABIDOPSIS THALIANA UDP-GLUCOSYL TRANSFERASE 85A1|ATUGT85A1|F12K8.26|F12K8_26	UDP-Glycosyltransferase superfamily protein	protein-coding
peak_1347	3	7906583	7906755	exon (AT3G22370.1, exon 1 of 4)	exon (AT3G22370.1, exon 1 of 4)	148	AT3G22370.1	AOX1A	ATAOX1A|AtHSR3|HSR3|alternative oxidase 1A|hyper-sensitivity-related 3	alternative oxidase 1A	protein-coding
peak_1348	1	7905226	7905358	intron (AT1G22400.1, intron 1 of 1)	intron (AT1G22400.1, intron 1 of 1)	1677	AT1G22400.1	UGT85A1	ARABIDOPSIS THALIANA UDP-GLUCOSYL TRANSFERASE 85A1|ATUGT85A1|F12K8.26|F12K8_26	UDP-Glycosyltransferase superfamily protein	protein-coding
peak_1349	1	7904793	7905068	intron (AT1G22400.1, intron 1 of 1)	intron (AT1G22400.1, intron 1 of 1)	2039	AT1G22400.1	UGT85A1	ARABIDOPSIS THALIANA UDP-GLUCOSYL TRANSFERASE 85A1|ATUGT85A1|F12K8.26|F12K8_26	UDP-Glycosyltransferase superfamily protein	protein-coding
peak_1350	1	7901578	7901828	intron (AT1G22380.1, intron 1 of 1)	intron (AT1G22380.1, intron 1 of 1)	724	AT1G22380.1	UGT85A3	AtUGT85A3|UDP-glucosyl transferase 85A3	UDP-glucosyl transferase 85A3	protein-coding
peak_1351	1	7899870	7900523	TTS (AT1G22380.1)	TTS (AT1G22380.1)	139	AT1G22370.2	UGT85A5	AtUGT85A5|T16E15.2|T16E15_2|UDP-glucosyl transferase 85A5	UDP-glucosyl transferase 85A5	protein-coding
peak_1352	1	7888923	7889082	intron (AT1G22330.1, intron 5 of 5)	intron (AT1G22330.1, intron 5 of 5)	2679	AT1G22330.1	AT1G22330	T16E15.6|T16E15_6	RNA-binding (RRM/RBD/RNP motifs) family protein	protein-coding
peak_1353	1	7887655	7888077	intron (AT1G22330.1, intron 3 of 5)	intron (AT1G22330.1, intron 3 of 5)	1543	AT1G22330.1	AT1G22330	T16E15.6|T16E15_6	RNA-binding (RRM/RBD/RNP motifs) family protein	protein-coding
peak_1354	1	7886282	7886533	promoter-TSS (AT1G22330.1)	promoter-TSS (AT1G22330.1)	84	AT1G22330.1	AT1G22330	T16E15.6|T16E15_6	RNA-binding (RRM/RBD/RNP motifs) family protein	protein-coding
peak_1355	4	7857890	7858143	promoter-TSS (AT4G13500.1)	promoter-TSS (AT4G13500.1)	-83	AT4G13500.1	AT4G13500	T6G15.50|T6G15_50	transmembrane protein	protein-coding
peak_1356	5	7842708	7842767	exon (AT5G23280.1, exon 1 of 1)	exon (AT5G23280.1, exon 1 of 1)	130	AT5G23280.1	AT5G23280	AtTCP7|MKD15.14|MKD15_14|TCP domain protein 7|TCP7	TCP family transcription factor	protein-coding
peak_1357	4	7842919	7843014	promoter-TSS (AT4G13495.1)	promoter-TSS (AT4G13495.1)	-1	AT4G13495.2	AT4G13495	-	ncRNA	ncRNA
peak_1358	3	7797124	7797354	promoter-TSS (AT3G22120.2)	promoter-TSS (AT3G22120.2)	-779	AT3G22120.2	CWLP	cell wall-plasma membrane linker protein	cell wall-plasma membrane linker protein	protein-coding
peak_1359	4	7760862	7761160	exon (AT4G13340.1, exon 1 of 1)	exon (AT4G13340.1, exon 1 of 1)	2736	AT4G13340.1	LRX3	T9E8.80|T9E8_80|leucine-rich repeat/extensin 3	Leucine-rich repeat (LRR) family protein	protein-coding
peak_1360	4	7757713	7757924	promoter-TSS (AT4G13340.1)	promoter-TSS (AT4G13340.1)	-457	AT4G13340.1	LRX3	T9E8.80|T9E8_80|leucine-rich repeat/extensin 3	Leucine-rich repeat (LRR) family protein	protein-coding
peak_1361	4	7758383	7758481	exon (AT4G13340.1, exon 1 of 1)	exon (AT4G13340.1, exon 1 of 1)	157	AT4G13340.1	LRX3	T9E8.80|T9E8_80|leucine-rich repeat/extensin 3	Leucine-rich repeat (LRR) family protein	protein-coding
peak_1362	1	7732302	7732466	Intergenic	Intergenic	-2277	AT1G21980.1	PIP5K1	ATPIP5K1|ATPIPK1|PHOSPHATIDYLINOSITOL-4-PHOSPHATE 5-KINASE|phosphatidylinositol-4-phosphate 5-kinase 1	phosphatidylinositol-4-phosphate 5-kinase 1	protein-coding
peak_1363	3	7711787	7712259	Intergenic	Intergenic	-2090	AT3G21890.1	BBX31	B-box domain protein 31	B-box type zinc finger family protein	protein-coding
peak_1364	1	7697414	7697829	exon (AT1G21910.1, exon 1 of 1)	exon (AT1G21910.1, exon 1 of 1)	1194	AT1G21910.1	DREB26	T26F17.14|T26F17_14|dehydration response element-binding protein 26	Integrase-type DNA-binding superfamily protein	protein-coding
peak_1365	1	7696124	7696594	promoter-TSS (AT1G21910.1)	promoter-TSS (AT1G21910.1)	-68	AT1G21910.1	DREB26	T26F17.14|T26F17_14|dehydration response element-binding protein 26	Integrase-type DNA-binding superfamily protein	protein-coding
peak_1366	3	7665917	7666016	TTS (AT3G21755.3)	TTS (AT3G21755.3)	-1061	AT3G21760.1	HYR1	HYPOSTATIN RESISTANCE 1	UDP-Glycosyltransferase superfamily protein	protein-coding
peak_1367	4	7663276	7663531	promoter-TSS (AT4G13195.1)	promoter-TSS (AT4G13195.1)	-142	AT4G13195.1	CLE44	CLAVATA3/ESR-RELATED 44	CLAVATA3/ESR-RELATED 44	protein-coding
peak_1368	3	7638672	7638775	exon (AT3G21690.1, exon 1 of 7)	exon (AT3G21690.1, exon 1 of 7)	139	AT3G21690.1	AT3G21690	-	MATE efflux family protein	protein-coding
peak_1369	3	7629104	7629241	promoter-TSS (AT3G21670.1)	promoter-TSS (AT3G21670.1)	33	AT3G21670.1	AT3G21670	AtNPF6.4|MIL23.23|NPF6.4|NRT1/ PTR family 6.4	Major facilitator superfamily protein	protein-coding
peak_1370	2	7607486	7607684	exon (AT2G17500.1, exon 4 of 10)	exon (AT2G17500.1, exon 4 of 10)	680	AT2G17500.4	AT2G17500	MJB20.6|MJB20_6|PILS5|PIN-LIKES 5	Auxin efflux carrier family protein	protein-coding
peak_1371	4	7589901	7590088	intron (AT4G12980.1, intron 2 of 2)	intron (AT4G12980.1, intron 2 of 2)	1265	AT4G12980.1	AT4G12980	F25G13.70|F25G13_70	Auxin-responsive family protein	protein-coding
peak_1372	3	7543947	7544085	TTS (AT3G21420.1)	TTS (AT3G21420.1)	2632	AT3G21420.1	LBO1	LATERAL BRANCHING OXIDOREDUCTASE 1	2-oxoglutarate (2OG) and Fe(II)-dependent oxygenase superfamily protein	protein-coding
peak_1373	1	7488697	7488805	promoter-TSS (AT1G21380.1)	promoter-TSS (AT1G21380.1)	29	AT1G21380.1	AT1G21380	F24J8.3|F24J8_3	Target of Myb protein 1	protein-coding
peak_1374	3	7465897	7465899	promoter-TSS (AT3G21260.3)	promoter-TSS (AT3G21260.3)	77	AT3G21260.3	GLTP3	GLYCOLIPID TRANSFER PROTEIN 3	Glycolipid transfer protein (GLTP) family protein	protein-coding
peak_1375	3	7465484	7465695	promoter-TSS (AT3G21260.1)	promoter-TSS (AT3G21260.1)	-306	AT3G21260.2	GLTP3	GLYCOLIPID TRANSFER PROTEIN 3	Glycolipid transfer protein (GLTP) family protein	protein-coding
peak_1376	3	7465005	7465275	exon (AT3G21260.1, exon 1 of 4)	exon (AT3G21260.1, exon 1 of 4)	143	AT3G21260.1	GLTP3	GLYCOLIPID TRANSFER PROTEIN 3	Glycolipid transfer protein (GLTP) family protein	protein-coding
peak_1377	1	7444564	7444920	promoter-TSS (AT1G21270.1)	promoter-TSS (AT1G21270.1)	-7	AT1G21270.1	WAK2	F16F4.5|F16F4_5|wall-associated kinase 2	wall-associated kinase 2	protein-coding
peak_1378	1	7443801	7444011	promoter-TSS (AT1G21270.1)	promoter-TSS (AT1G21270.1)	-843	AT1G21270.1	WAK2	F16F4.5|F16F4_5|wall-associated kinase 2	wall-associated kinase 2	protein-coding
peak_1379	1	7443142	7443254	Intergenic	Intergenic	-1551	AT1G21270.1	WAK2	F16F4.5|F16F4_5|wall-associated kinase 2	wall-associated kinase 2	protein-coding
peak_1380	1	7439185	7439393	exon (AT1G21250.1, exon 1 of 3)	exon (AT1G21250.1, exon 1 of 3)	118	AT1G21250.1	WAK1	AtWAK1|F16F4.6|F16F4_6|PRO25|SERINE THREONINE KINASE|cell wall-associated kinase|cell wall-associated kinase 1	cell wall-associated kinase	protein-coding
peak_1381	1	7401164	7401209	promoter-TSS (AT1G21130.1)	promoter-TSS (AT1G21130.1)	-159	AT1G05633.1	AT1G05633	-	ncRNA	ncRNA
peak_1382	1	7367777	7368120	TTS (AT1G21050.1)	TTS (AT1G21050.1)	1173	AT1G21050.1	AT1G21050	T22I11.13|T22I11_13	MIZU-KUSSEI-like protein (Protein of unknown function, DUF617)	protein-coding
peak_1383	1	7366089	7366288	promoter-TSS (AT1G21050.2)	promoter-TSS (AT1G21050.2)	-402	AT1G21050.2	AT1G21050	T22I11.13|T22I11_13	MIZU-KUSSEI-like protein (Protein of unknown function, DUF617)	protein-coding
peak_1384	4	7352924	7353014	exon (AT4G12420.2, exon 1 of 10)	exon (AT4G12420.2, exon 1 of 10)	148	AT4G12420.1	SKU5	T1P17.10|T1P17_10	Cupredoxin superfamily protein	protein-coding
peak_1385	1	7340540	7340935	Intergenic	Intergenic	2918	AT1G21000.2	AT1G21000	F9H16.1|F9H16_1	PLATZ transcription factor family protein	protein-coding
peak_1386	1	7339589	7339740	TTS (AT1G21000.1)	TTS (AT1G21000.1)	1845	AT1G21000.2	AT1G21000	F9H16.1|F9H16_1	PLATZ transcription factor family protein	protein-coding
peak_1387	1	7337093	7337254	promoter-TSS (AT1G05613.1)	promoter-TSS (AT1G05613.1)	-221	AT1G05613.1	AT1G05613	-	ncRNA	ncRNA
peak_1388	1	7337619	7337708	promoter-TSS (AT1G05613.1)	promoter-TSS (AT1G05613.1)	58	AT1G21000.1	AT1G21000	F9H16.1|F9H16_1	PLATZ transcription factor family protein	protein-coding
peak_1389	1	7336837	7336959	promoter-TSS (AT1G05613.1)	promoter-TSS (AT1G05613.1)	54	AT1G05613.1	AT1G05613	-	ncRNA	ncRNA
peak_1390	1	7322882	7323027	Intergenic	Intergenic	-1517	AT1G20980.1	SPL14	ATSPL14|F9H16.3|F9H16_3|FBR6|SPL1R2|SQUAMOSA PROMOTER BINDING PROTEIN-LIKE 14|squamosa promoter binding protein-like 14	squamosa promoter binding protein-like 14	protein-coding
peak_1391	4	7317034	7317217	promoter-TSS (AT4G12320.1)	promoter-TSS (AT4G12320.1)	-254	AT4G12320.1	CYP706A6	''cytochrome P450|T4C9.160|T4C9_160|cytochrome P450|family 706|polypeptide 6|polypeptide 6''|subfamily A	cytochrome P450, family 706, subfamily A, polypeptide 6	protein-coding
peak_1392	4	7309544	7309930	TTS (AT4G12310.1)	TTS (AT4G12310.1)	158	AT4G12300.1	CYP706A4	''cytochrome P450|T4C9.140|T4C9_140|cytochrome P450|family 706|polypeptide 4|polypeptide 4''|subfamily A	cytochrome P450, family 706, subfamily A, polypeptide 4	protein-coding
peak_1393	4	7307514	7307708	TTS (AT4G12290.1)	TTS (AT4G12290.1)	2284	AT4G12300.1	CYP706A4	''cytochrome P450|T4C9.140|T4C9_140|cytochrome P450|family 706|polypeptide 4|polypeptide 4''|subfamily A	cytochrome P450, family 706, subfamily A, polypeptide 4	protein-coding
peak_1394	4	7305884	7306129	intron (AT4G12290.2, intron 2 of 2)	intron (AT4G12290.2, intron 2 of 2)	1683	AT4G12290.2	AT4G12290	T4C9.130|T4C9_130	Copper amine oxidase family protein	protein-coding
peak_1395	5	7271061	7271402	promoter-TSS (AT5G03335.1)	promoter-TSS (AT5G03335.1)	8	AT5G03335.1	AT5G03335	-	ncRNA	ncRNA
peak_1396	2	7256060	7256229	exon (AT2G16720.1, exon 2 of 2)	exon (AT2G16720.1, exon 2 of 2)	687	AT2G16720.1	MYB7	ARABIDOPSIS THALIANA MYB DOMAIN PROTEIN 7|ATMYB7|ATY49|T24I21.13|T24I21_13|myb domain protein 7	myb domain protein 7	protein-coding
peak_1397	5	7251961	7252171	Intergenic	Intergenic	-1296	AT5G21940.1	AT5G21940	-	hybrid signal transduction histidine kinase M-like protein	protein-coding
peak_1398	5	7228145	7228388	intron (AT5G21482.1, intron 2 of 3)	intron (AT5G21482.1, intron 2 of 3)	1660	AT5G21482.1	CKX7	ARABIDOPSIS THALIANA CYTOKININ OXIDASE 5|ATCKX5|cytokinin oxidase 7	cytokinin oxidase 7	protein-coding
peak_1399	5	7174834	7175033	intron (AT5G21105.3, intron 4 of 5)	intron (AT5G21105.3, intron 4 of 5)	1007	AT5G21105.2	AT5G21105	-	Plant L-ascorbate oxidase	protein-coding
peak_1400	5	7174085	7174268	exon (AT5G21105.2, exon 1 of 2)	exon (AT5G21105.2, exon 1 of 2)	250	AT5G21105.2	AT5G21105	-	Plant L-ascorbate oxidase	protein-coding
peak_1401	1	7160776	7160909	promoter-TSS (AT1G20650.1)	promoter-TSS (AT1G20650.1)	-252	AT1G20650.1	ASG5	ALTERED SEED GERMINATION 5|F5M15.3	Protein kinase superfamily protein	protein-coding
peak_1402	1	7160227	7160385	exon (AT1G20650.1, exon 1 of 6)	exon (AT1G20650.1, exon 1 of 6)	284	AT1G20650.1	ASG5	ALTERED SEED GERMINATION 5|F5M15.3	Protein kinase superfamily protein	protein-coding
peak_1403	1	7140482	7140675	Intergenic	Intergenic	-2394	AT1G20620.1	CAT3	ATCAT3|F5M15.5|F5M15_5|SEN2|SENESCENCE 2|catalase 3	catalase 3	protein-coding
peak_1404	1	7140161	7140279	Intergenic	Intergenic	-2392	AT1G20610.1	CYCB2;3	Cyclin B2;3|F5M15.6	Cyclin B2;3	protein-coding
peak_1405	2	7056571	7056745	Intergenic	Intergenic	-2320	AT2G06605.1	AT2G06605	-	ncRNA	ncRNA
peak_1406	2	7056241	7056251	Intergenic	Intergenic	-1908	AT2G06605.1	AT2G06605	-	ncRNA	ncRNA
peak_1407	2	7054453	7054585	promoter-TSS (AT2G06605.1)	promoter-TSS (AT2G06605.1)	-181	AT2G06605.1	AT2G06605	-	ncRNA	ncRNA
peak_1408	5	7040748	7040880	promoter-TSS (AT5G20790.2)	promoter-TSS (AT5G20790.2)	105	AT5G20790.1	AT5G20790	T1M15.190|T1M15_190	transmembrane protein	protein-coding
peak_1409	1	7038133	7038765	TTS (AT1G20330.1)	TTS (AT1G20330.1)	1782	AT1G20330.1	SMT2	COTYLEDON VASCULAR PATTERN 1|CVP1|F14O10.7|F14O10_7|FRILL1|FRL1|sterol methyltransferase 2	sterol methyltransferase 2	protein-coding
peak_1410	5	7008187	7008606	promoter-TSS (AT5G20700.1)	promoter-TSS (AT5G20700.1)	-894	AT5G20700.1	AT5G20700	T1M15.100|T1M15_100	senescence-associated family protein, putative (DUF581)	protein-coding
peak_1411	5	7005371	7005632	TTS (AT5G20700.1)	TTS (AT5G20700.1)	2001	AT5G20700.1	AT5G20700	T1M15.100|T1M15_100	senescence-associated family protein, putative (DUF581)	protein-coding
peak_1412	1	6959282	6959419	promoter-TSS (AT1G20070.1)	promoter-TSS (AT1G20070.1)	190	AT1G05527.1	AT1G05527	-	ncRNA	ncRNA
peak_1413	1	6946562	6946703	intron (AT1G20030.1, intron 1 of 1)	intron (AT1G20030.1, intron 1 of 1)	937	AT1G20030.1	AT1G20030	T20H2.19|T20H2_19	Pathogenesis-related thaumatin superfamily protein	protein-coding
peak_1414	1	6940656	6940864	promoter-TSS (AT1G20015.1)	promoter-TSS (AT1G20015.1)	72	AT1G20010.1	TUB5	T20H2.21|T20H2_21|tubulin beta-5 chain	tubulin beta-5 chain	protein-coding
peak_1415	1	6939402	6939982	intron (AT1G20010.1, intron 1 of 2)	intron (AT1G20010.1, intron 1 of 2)	1140	AT1G20010.1	TUB5	T20H2.21|T20H2_21|tubulin beta-5 chain	tubulin beta-5 chain	protein-coding
peak_1416	3	6902029	6902490	promoter-TSS (AT3G19850.1)	promoter-TSS (AT3G19850.1)	-925	AT3G19850.1	AT3G19850	-	Phototropic-responsive NPH3 family protein	protein-coding
peak_1417	3	6901162	6901438	promoter-TSS (AT3G19850.1)	promoter-TSS (AT3G19850.1)	34	AT3G19850.1	AT3G19850	-	Phototropic-responsive NPH3 family protein	protein-coding
peak_1418	2	6894446	6894473	exon (AT2G15830.1, exon 1 of 1)	exon (AT2G15830.1, exon 1 of 1)	510	AT2G15830.1	AT2G15830	F19G14.17|F19G14_17	hypothetical protein	protein-coding
peak_1419	1	6862323	6862472	Intergenic	Intergenic	-1834	AT1G19835.3	AT1G19835	F14P1.24|F14P1_24	filament-like protein (DUF869)	protein-coding
peak_1420	1	6861670	6861806	Intergenic	Intergenic	-1175	AT1G19835.3	AT1G19835	F14P1.24|F14P1_24	filament-like protein (DUF869)	protein-coding
peak_1421	1	6860078	6860558	promoter-TSS (AT1G19835.2)	promoter-TSS (AT1G19835.2)	58	AT1G19835.1	AT1G19835	F14P1.24|F14P1_24	filament-like protein (DUF869)	protein-coding
peak_1422	5	6831875	6831940	TTS (AT5G20240.1)	TTS (AT5G20240.1)	-1657	AT5G20250.2	DIN10	DARK INDUCIBLE 10|F5O24.140|F5O24_140|RS6|raffinose synthase 6	Raffinose synthase family protein	protein-coding
peak_1423	5	6833045	6833414	promoter-TSS (AT5G20250.1)	promoter-TSS (AT5G20250.1)	-335	AT5G20250.2	DIN10	DARK INDUCIBLE 10|F5O24.140|F5O24_140|RS6|raffinose synthase 6	Raffinose synthase family protein	protein-coding
peak_1424	5	6832197	6832924	Intergenic	Intergenic	-1004	AT5G20250.2	DIN10	DARK INDUCIBLE 10|F5O24.140|F5O24_140|RS6|raffinose synthase 6	Raffinose synthase family protein	protein-coding
peak_1425	5	6813239	6813795	promoter-TSS (AT5G20190.1)	promoter-TSS (AT5G20190.1)	-245	AT5G20190.1	AT5G20190	F5O24.80|F5O24_80	Tetratricopeptide repeat (TPR)-like superfamily protein	protein-coding
peak_1426	2	6798152	6798225	exon (AT2G15580.3, exon 2 of 2)	exon (AT2G15580.3, exon 2 of 2)	853	AT2G15580.2	AT2G15580	-	RING/U-box superfamily protein	protein-coding
peak_1427	5	6791806	6792286	intron (AT5G20110.2, intron 1 of 1)	intron (AT5G20110.2, intron 1 of 1)	1373	AT5G20110.2	AT5G20110	F28I16.260|F28I16_260	Dynein light chain type 1 family protein	protein-coding
peak_1428	1	6728975	6729043	promoter-TSS (AT1G19430.3)	promoter-TSS (AT1G19430.3)	262	AT1G19440.1	KCS4	3-ketoacyl-CoA synthase 4|F18O14.21|F18O14_21	3-ketoacyl-CoA synthase 4	protein-coding
peak_1429	3	6716671	6716918	promoter-TSS (AT3G19380.1)	promoter-TSS (AT3G19380.1)	-616	AT3G19380.1	PUB25	plant U-box 25	plant U-box 25	protein-coding
peak_1430	2	6710958	6711092	promoter-TSS (AT2G15390.1)	promoter-TSS (AT2G15390.1)	131	AT2G15390.2	FUT4	F26H6.9|F26H6_9|atfut4|fucosyltransferase 4	fucosyltransferase 4	protein-coding
peak_1431	1	6683639	6683835	promoter-TSS (AT1G19330.3)	promoter-TSS (AT1G19330.3)	-178	AT1G19330.1	AT1G19330	F18O14.5|F18O14_5	histone deacetylase complex subunit	protein-coding
peak_1432	1	6673136	6673173	promoter-TSS (AT1G19300.1)	promoter-TSS (AT1G19300.1)	-377	AT1G19300.1	PARVUS	ATGATL1|F18O14.2|F18O14_2|GALACTURONOSYLTRANSFERASE-LIKE 1|GAOLAOZHUANGREN 1|GATL1|GLZ1	Nucleotide-diphospho-sugar transferases superfamily protein	protein-coding
peak_1433	1	6673366	6673624	promoter-TSS (AT1G19300.1)	promoter-TSS (AT1G19300.1)	-718	AT1G19300.1	PARVUS	ATGATL1|F18O14.2|F18O14_2|GALACTURONOSYLTRANSFERASE-LIKE 1|GAOLAOZHUANGREN 1|GATL1|GLZ1	Nucleotide-diphospho-sugar transferases superfamily protein	protein-coding
peak_1434	5	6671602	6671694	intron (AT5G19730.1, intron 1 of 4)	intron (AT5G19730.1, intron 1 of 4)	1373	AT5G19730.1	AT5G19730	T29J13.150|T29J13_150	Pectin lyase-like superfamily protein	protein-coding
peak_1435	4	6631397	6631548	intron (AT4G10770.1, intron 4 of 8)	intron (AT4G10770.1, intron 4 of 8)	1169	AT4G10770.2	OPT7	ARABIDOPSIS THALIANA OLIGOPEPTIDE TRANSPORTER 7|ATOPT7|T12H20.7|T12H20_7|oligopeptide transporter 7	oligopeptide transporter 7	protein-coding
peak_1436	1	6620845	6621003	promoter-TSS (AT1G19180.1)	promoter-TSS (AT1G19180.1)	147	AT1G05473.1	AT1G05473	-	ncRNA	ncRNA
peak_1437	3	6565033	6565206	promoter-TSS (AT3G19035.1)	promoter-TSS (AT3G19035.1)	-695	AT3G19030.1	AT3G19030	-	transcription initiation factor TFIID subunit 1b-like protein	protein-coding
peak_1438	1	6560944	6561070	promoter-TSS (AT1G18990.1)	promoter-TSS (AT1G18990.1)	-446	AT1G18990.1	AT1G18990	F14D16.14|F14D16_14	myosin-binding protein, putative (Protein of unknown function, DUF593)	protein-coding
peak_1439	3	6558599	6558828	promoter-TSS (AT3G19010.4)	promoter-TSS (AT3G19010.4)	-65	AT3G19010.4	AT3G19010	-	2-oxoglutarate (2OG) and Fe(II)-dependent oxygenase superfamily protein	protein-coding
peak_1440	3	6555077	6555296	promoter-TSS (AT3G19000.2)	promoter-TSS (AT3G19000.2)	-39	AT3G19000.1	AT3G19000	-	2-oxoglutarate (2OG) and Fe(II)-dependent oxygenase superfamily protein	protein-coding
peak_1441	3	6545687	6545863	promoter-TSS (AT3G18980.2)	promoter-TSS (AT3G18980.2)	-343	AT3G18970.1	MEF20	mitochondrial editing factor 20|mitochondrial editing factor 20	mitochondrial editing factor 20	protein-coding
peak_1442	3	6546105	6546359	promoter-TSS (AT3G18980.2)	promoter-TSS (AT3G18980.2)	-5	AT3G18980.2	ETP1	EIN2 targeting protein1	EIN2 targeting protein1	protein-coding
peak_1443	3	6491309	6491491	promoter-TSS (AT3G18830.1)	promoter-TSS (AT3G18830.1)	29	AT3G18830.1	PMT5	ARABIDOPSIS THALIANA POLYOL/MONOSACCHARIDE TRANSPORTER 5|ATPLT5|ATPMT5|POLYOL TRANSPORTER 5|polyol/monosaccharide transporter 5	polyol/monosaccharide transporter 5	protein-coding
peak_1444	5	6471197	6471433	promoter-TSS (AT5G19250.1)	promoter-TSS (AT5G19250.1)	-512	AT5G19250.1	AT5G19250	T24G5.150|T24G5_150	Glycoprotein membrane precursor GPI-anchored	protein-coding
peak_1445	3	6465871	6466292	TTS (AT3G18775.1)	TTS (AT3G18775.1)	333	AT3G18773.1	AT3G18773	MVE11.14	RING/U-box superfamily protein	protein-coding
peak_1446	1	6463583	6463865	promoter-TSS (AT1G18740.1)	promoter-TSS (AT1G18740.1)	-125	AT1G18740.1	AT1G18740	F6A14.15|F6A14_15	ROH1, putative (DUF793)	protein-coding
peak_1447	5	6458075	6458324	promoter-TSS (AT5G19200.1)	promoter-TSS (AT5G19200.1)	-577	AT5G19200.1	TSC10B	T24G5.100|T24G5_100	NAD(P)-binding Rossmann-fold superfamily protein	protein-coding
peak_1448	5	6456589	6457072	promoter-TSS (AT5G19190.1)	promoter-TSS (AT5G19190.1)	-196	AT5G19190.1	AT5G19190	T24G5.90|T24G5_90	hypothetical protein	protein-coding
peak_1449	1	6444683	6444870	TTS (AT1G18700.6)	TTS (AT1G18700.6)	-4660	AT1G05413.1	AT1G05413	-	ncRNA	ncRNA
peak_1450	5	6423060	6423263	promoter-TSS (AT5G19140.2)	promoter-TSS (AT5G19140.2)	8	AT5G19140.2	AILP1	ATAILP1|T24G5.40|T24G5_40	aluminum induced protein with YGL and LRDR motifs	protein-coding
peak_1451	5	6421897	6422165	Intergenic	Intergenic	-1122	AT5G19140.2	AILP1	ATAILP1|T24G5.40|T24G5_40	aluminum induced protein with YGL and LRDR motifs	protein-coding
peak_1452	5	6419390	6419615	promoter-TSS (AT5G19130.2)	promoter-TSS (AT5G19130.2)	-390	AT5G19130.1	AT5G19130	T24G5.30|T24G5_30	GPI transamidase component family protein / Gaa1-like family protein	protein-coding
peak_1453	3	6372932	6373180	promoter-TSS (AT3G18524.1)	promoter-TSS (AT3G18524.1)	-371	AT3G18524.1	MSH2	ATMSH2|MUTS homolog 2	MUTS homolog 2	protein-coding
peak_1454	3	6344308	6344473	promoter-TSS (AT3G03685.1)	promoter-TSS (AT3G03685.1)	-170	AT3G03685.1	AT3G03685	-	ncRNA	ncRNA
peak_1455	1	6267742	6267974	promoter-TSS (AT1G18200.1)	promoter-TSS (AT1G18200.1)	-782	AT1G18200.1	RABA6b	AtRABA6b|RAB GTPase homolog A6B|T10F20.21	Rab GTPase-like A1I protein	protein-coding
peak_1456	1	6219418	6219776	TTS (AT1G05373.1)	TTS (AT1G05373.1)	133	AT1G05377.1	AT1G05377	-	ncRNA	ncRNA
peak_1457	5	6217906	6218053	exon (AT5G18650.1, exon 1 of 12)	exon (AT5G18650.1, exon 1 of 12)	289	AT5G18650.1	AT5G18650	MIEL1|MYB30-Interacting E3 Ligase 1|T1A4.30|T1A4_30	CHY-type/CTCHY-type/RING-type Zinc finger protein	protein-coding
peak_1458	2	6211702	6211986	promoter-TSS (AT2G06185.1)	promoter-TSS (AT2G06185.1)	-604	AT2G06185.1	AT2G06185	-	ncRNA	ncRNA
peak_1459	1	6202310	6202354	promoter-TSS (AT1G18020.1)	promoter-TSS (AT1G18020.1)	97	AT1G18020.1	AT1G18020	-	FMN-linked oxidoreductases superfamily protein	protein-coding
peak_1460	1	6201092	6201970	promoter-TSS (AT1G18020.1)	promoter-TSS (AT1G18020.1)	-704	AT1G18020.1	AT1G18020	-	FMN-linked oxidoreductases superfamily protein	protein-coding
peak_1461	1	6194058	6194952	promoter-TSS (AT1G17990.2)	promoter-TSS (AT1G17990.2)	-412	AT1G17990.1	AT1G17990	T10F20.3	FMN-linked oxidoreductases superfamily protein	protein-coding
peak_1462	1	6193645	6193718	TTS (AT1G18000.1)	TTS (AT1G18000.1)	311	AT1G17990.2	AT1G17990	T10F20.3	FMN-linked oxidoreductases superfamily protein	protein-coding
peak_1463	3	6190504	6190742	promoter-TSS (AT3G03615.1)	promoter-TSS (AT3G03615.1)	54	AT3G03615.1	AT3G03615	-	ncRNA	ncRNA
peak_1464	3	6182913	6183204	promoter-TSS (AT3G18060.1)	promoter-TSS (AT3G18060.1)	-554	AT3G18060.1	AT3G18060	-	transducin family protein / WD-40 repeat family protein	protein-coding
peak_1465	1	6061995	6062253	exon (AT1G17620.1, exon 1 of 1)	exon (AT1G17620.1, exon 1 of 1)	229	AT1G17620.1	AT1G17620	F11A6.25	Late embryogenesis abundant (LEA) hydroxyproline-rich glycoprotein family	protein-coding
peak_1466	5	6061544	6062084	exon (AT5G18310.3, exon 1 of 3)	exon (AT5G18310.3, exon 1 of 3)	182	AT5G18310.4	AT5G18310	F20L16.30|F20L16_30	ubiquitin hydrolase	protein-coding
peak_1467	5	6055757	6056017	intron (AT5G18290.2, intron 2 of 3)	intron (AT5G18290.2, intron 2 of 3)	813	AT5G18290.1	SIP1;2	F20L16.1|SIP1B|SMALL AND BASIC INTRINSIC PROTEIN 1B	Aquaporin-like superfamily protein	protein-coding
peak_1468	3	6033645	6034172	promoter-TSS (AT3G17650.2)	promoter-TSS (AT3G17650.2)	-201	AT3G17650.1	YSL5	PDE321|YELLOW STRIPE like 5|pigment defective 321	YELLOW STRIPE like 5	protein-coding
peak_1469	3	6023742	6023894	promoter-TSS (AT3G17609.3)	promoter-TSS (AT3G17609.3)	-26	AT3G17609.3	HYH	HY5-homolog	HY5-homolog	protein-coding
peak_1470	3	5998095	5998177	Intergenic	Intergenic	2311	AT3G17520.1	AT3G17520	-	Late embryogenesis abundant protein (LEA) family protein	protein-coding
peak_1471	3	5996868	5997024	Intergenic	Intergenic	3501	AT3G17520.1	AT3G17520	-	Late embryogenesis abundant protein (LEA) family protein	protein-coding
peak_1472	3	5992880	5993002	promoter-TSS (AT3G17510.1)	promoter-TSS (AT3G17510.1)	60	AT3G17510.1	CIPK1	CBL-interacting protein kinase 1|SNF1-RELATED PROTEIN KINASE 3.16|SnRK3.16	CBL-interacting protein kinase 1	protein-coding
peak_1473	5	5975659	5975867	promoter-TSS (AT5G18050.1)	promoter-TSS (AT5G18050.1)	-17	AT5G18060.1	SAUR23	MCM23.16|MCM23_16|SMALL AUXIN UP RNA 23	SAUR-like auxin-responsive protein family	protein-coding
peak_1474	5	5967899	5968461	promoter-TSS (AT5G18030.1)	promoter-TSS (AT5G18030.1)	-172	AT5G18030.1	AT5G18030	MCM23.13|MCM23_13|SAUR21|SMALL AUXIN UP RNA 21	SAUR-like auxin-responsive protein family	protein-coding
peak_1475	2	5925153	5925216	promoter-TSS (AT2G14080.2)	promoter-TSS (AT2G14080.2)	42	AT2G14080.2	AT2G14080	T22C12.1	Disease resistance protein (TIR-NBS-LRR class) family	protein-coding
peak_1476	3	5812674	5812847	promoter-TSS (AT3G17040.3)	promoter-TSS (AT3G17040.3)	20	AT3G17040.1	HCF107	high chlorophyll fluorescent 107	high chlorophyll fluorescent 107	protein-coding
peak_1477	3	5755704	5755904	promoter-TSS (AT3G16857.3)	promoter-TSS (AT3G16857.3)	-17	AT3G16857.2	RR1	ARR1|response regulator 1	response regulator 1	protein-coding
peak_1478	3	5747810	5748117	promoter-TSS (AT3G16850.1)	promoter-TSS (AT3G16850.1)	-534	AT3G16850.1	AT3G16850	-	Pectin lyase-like superfamily protein	protein-coding
peak_1479	3	5747400	5747599	promoter-TSS (AT3G16850.1)	promoter-TSS (AT3G16850.1)	-998	AT3G16850.1	AT3G16850	-	Pectin lyase-like superfamily protein	protein-coding
peak_1480	4	5742033	5742203	TTS (AT4G08950.1)	TTS (AT4G08950.1)	1899	AT4G08950.1	EXO	EXORDIUM|T3H13.3|T3H13_3	Phosphate-responsive 1 family protein	protein-coding
peak_1481	4	5740010	5740452	promoter-TSS (AT4G08950.1)	promoter-TSS (AT4G08950.1)	12	AT4G08950.1	EXO	EXORDIUM|T3H13.3|T3H13_3	Phosphate-responsive 1 family protein	protein-coding
peak_1482	4	5739012	5739483	promoter-TSS (AT4G08950.1)	promoter-TSS (AT4G08950.1)	-972	AT4G08950.1	EXO	EXORDIUM|T3H13.3|T3H13_3	Phosphate-responsive 1 family protein	protein-coding
peak_1483	3	5730994	5731311	promoter-TSS (AT3G16830.1)	promoter-TSS (AT3G16830.1)	116	AT3G03375.1	AT3G03375	-	ncRNA	ncRNA
peak_1484	3	5721019	5721104	promoter-TSS (AT3G16800.6)	promoter-TSS (AT3G16800.6)	31	AT3G16800.1	AT3G16800	-	Protein phosphatase 2C family protein	protein-coding
peak_1485	5	5696035	5696310	TTS (AT5G17310.5)	TTS (AT5G17310.5)	-3180	AT5G17300.1	RVE1	MKP11.15|MKP11_15|REVEILLE 1	Homeodomain-like superfamily protein	protein-coding
peak_1486	3	5646276	5646483	promoter-TSS (AT3G03345.1)	promoter-TSS (AT3G03345.1)	-528	AT3G03345.1	AT3G03345	-	ncRNA	ncRNA
peak_1487	3	5645248	5645348	exon (AT3G16570.1, exon 1 of 1)	exon (AT3G16570.1, exon 1 of 1)	600	AT3G16570.2	RALF23	ARABIDOPSIS RAPID ALKALINIZATION FACTOR 23|ATRALF23|rapid alkalinization factor 23	rapid alkalinization factor 23	protein-coding
peak_1488	3	5645568	5646066	exon (AT3G16570.1, exon 1 of 1)	exon (AT3G16570.1, exon 1 of 1)	-1090	AT3G03345.1	AT3G03345	-	ncRNA	ncRNA
peak_1489	3	5620846	5620903	promoter-TSS (AT3G16520.1)	promoter-TSS (AT3G16520.1)	-1	AT3G16520.2	UGT88A1	UDP-glucosyl transferase 88A1	UDP-glucosyl transferase 88A1	protein-coding
peak_1490	3	5614346	5614497	promoter-TSS (AT3G16500.2)	promoter-TSS (AT3G16500.2)	92	AT3G16500.2	PAP1	IAA26|indole-3-acetic acid inducible 26|phytochrome-associated protein 1	phytochrome-associated protein 1	protein-coding
peak_1491	1	5420804	5421177	promoter-TSS (AT1G15750.4)	promoter-TSS (AT1G15750.4)	8	AT1G15750.4	TPL	F7H2.9|F7H2_9|TOPLESS|WSIP1|WUS-INTERACTING PROTEIN 1	Transducin family protein / WD-40 repeat family protein	protein-coding
peak_1492	5	5419025	5419117	Intergenic	Intergenic	5544	AT5G16570.2	GLN1;4	MTG13.1|glutamine synthetase 1;4	glutamine synthetase 1;4	protein-coding
peak_1493	5	5419518	5420094	Intergenic	Intergenic	4809	AT5G16570.2	GLN1;4	MTG13.1|glutamine synthetase 1;4	glutamine synthetase 1;4	protein-coding
peak_1494	5	5417370	5417494	Intergenic	Intergenic	-5666	AT5G16560.1	KAN	KAN1|KANADI|KANADI 1|MQK4.31|MQK4_31	Homeodomain-like superfamily protein	protein-coding
peak_1495	1	5388074	5388283	Intergenic	Intergenic	-1774	AT1G15670.1	AT1G15670	F7H2.1|F7H2_1|KFB01|KISS ME DEADLY 2|KMD2|Kelch repeat F-box 1	Galactose oxidase/kelch repeat superfamily protein	protein-coding
peak_1496	1	5386477	5386557	Intergenic	Intergenic	-3435	AT1G15670.1	AT1G15670	F7H2.1|F7H2_1|KFB01|KISS ME DEADLY 2|KMD2|Kelch repeat F-box 1	Galactose oxidase/kelch repeat superfamily protein	protein-coding
peak_1497	3	5358615	5358728	promoter-TSS (AT3G15840.4)	promoter-TSS (AT3G15840.4)	70	AT3G15850.1	FAD5	ADS3|AtADS3|FADB|FATTY ACID DESATURASE B|JB67|fatty acid desaturase 5	fatty acid desaturase 5	protein-coding
peak_1498	3	5358852	5359028	promoter-TSS (AT3G15840.4)	promoter-TSS (AT3G15840.4)	339	AT3G15850.1	FAD5	ADS3|AtADS3|FADB|FATTY ACID DESATURASE B|JB67|fatty acid desaturase 5	fatty acid desaturase 5	protein-coding
peak_1499	3	5351066	5351314	exon (AT3G15820.1, exon 1 of 3)	exon (AT3G15820.1, exon 1 of 3)	376	AT3G15820.1	ROD1	REDUCED OLEATE DESATURATION 1	phosphatidic acid phosphatase-related / PAP2-like protein	protein-coding
peak_1500	3	5339840	5340058	promoter-TSS (AT3G15770.1)	promoter-TSS (AT3G15770.1)	-43	AT3G15770.1	AT3G15770	-	hypothetical protein	protein-coding
peak_1501	3	5330142	5330360	promoter-TSS (AT3G15730.1)	promoter-TSS (AT3G15730.1)	57	AT3G15730.1	PLDALPHA1	PHOSPHOLIPASE D|PLD|phospholipase D alpha 1	phospholipase D alpha 1	protein-coding
peak_1502	3	5298966	5299042	promoter-TSS (AT3G15640.2)	promoter-TSS (AT3G15640.2)	13	AT3G15640.1	AT3G15640	-	Rubredoxin-like superfamily protein	protein-coding
peak_1503	1	5298637	5298826	promoter-TSS (ENSRNA049495687-T1)	promoter-TSS (ENSRNA049495687-T1)	-160	AT1G05163.1	AT1G05163	-	ncRNA	ncRNA
peak_1504	5	5287995	5288177	Intergenic	Intergenic	-1244	AT5G16190.2	CSLA11	ARABIDOPSIS THALIANA CELLULOSE SYNTHASE LIKE A11|ATCSLA11|T21H19.110|T21H19_110|cellulose synthase like A11	cellulose synthase like A11	protein-coding
peak_1505	3	5272748	5272801	promoter-TSS (AT3G15570.1)	promoter-TSS (AT3G15570.1)	-790	AT3G15570.1	AT3G15570	-	Phototropic-responsive NPH3 family protein	protein-coding
peak_1506	3	5272314	5272561	promoter-TSS (AT3G15570.1)	promoter-TSS (AT3G15570.1)	-453	AT3G15570.1	AT3G15570	-	Phototropic-responsive NPH3 family protein	protein-coding
peak_1507	5	5236550	5236859	promoter-TSS (AT5G02495.1)	promoter-TSS (AT5G02495.1)	70	AT5G02495.1	AT5G02495	-	ncRNA	ncRNA
peak_1508	3	5234455	5234596	promoter-TSS (AT3G15500.1)	promoter-TSS (AT3G15500.1)	68	AT3G15500.1	NAC3	ANAC055|ATNAC3|NAC domain containing protein 3|NAC domain containing protein 55|NAC-DOMAIN ENCODING GENE|NAC055	NAC domain containing protein 3	protein-coding
peak_1509	5	5215924	5216022	TTS (AT5G02485.1)	TTS (AT5G02485.1)	498	AT5G02485.1	AT5G02485	-	ncRNA	ncRNA
peak_1510	5	5177663	5177838	promoter-TSS (AT5G15853.1)	promoter-TSS (AT5G15853.1)	147	AT5G15850.1	COL1	ATCOL1|B-box domain protein 2|BBX2|CONSTANS-like 1|F14F8.230|F14F8_230	CONSTANS-like 1	protein-coding
peak_1511	1	5146683	5146908	exon (AT1G05133.1, exon 1 of 1)	exon (AT1G05133.1, exon 1 of 1)	137	AT1G05133.1	AT1G05133	-	ncRNA	ncRNA
peak_1512	1	5147247	5147388	TTS (AT1G05133.1)	TTS (AT1G05133.1)	659	AT1G05133.1	AT1G05133	-	ncRNA	ncRNA
peak_1513	3	5125374	5125580	promoter-TSS (AT3G03035.1)	promoter-TSS (AT3G03035.1)	68	AT3G03035.1	AT3G03035	-	ncRNA	ncRNA
peak_1514	3	5121345	5121544	exon (AT3G15210.1, exon 1 of 1)	exon (AT3G15210.1, exon 1 of 1)	141	AT3G15210.1	ERF4	ATERF-4|ATERF4|ETHYLENE RESPONSIVE ELEMENT BINDING FACTOR 4|RAP2.5|RELATED TO AP2 5|ethylene responsive element binding factor 4	ethylene responsive element binding factor 4	protein-coding
peak_1515	3	5119897	5120078	promoter-TSS (AT3G15200.1)	promoter-TSS (AT3G15200.1)	-927	AT3G15200.1	AT3G15200	-	Tetratricopeptide repeat (TPR)-like superfamily protein	protein-coding
peak_1516	3	5081458	5081923	promoter-TSS (AT3G15095.3)	promoter-TSS (AT3G15095.3)	-90	AT3G15095.1	HCF243	high chlorophyll fluorescence 243	Serine/Threonine-kinase pakA-like protein	protein-coding
peak_1517	1	5068480	5068632	exon (AT1G14720.1, exon 1 of 4)	exon (AT1G14720.1, exon 1 of 4)	121	AT1G14720.1	XTH28	ATXTH28|ENDOXYLOGLUCAN TRANSFERASE A2|EXGT-A2|F10B6.12|F10B6_12|XTR2|XYLOGLUCAN ENDOTRANSGLYCOSYLASE-RELATED PROTEIN|xyloglucan endotransglucosylase/hydrolase 28|xyloglucan endotransglycosylase related 2	xyloglucan endotransglucosylase/hydrolase 28	protein-coding
peak_1518	1	5068980	5069253	promoter-TSS (AT1G14720.1)	promoter-TSS (AT1G14720.1)	-439	AT1G14720.1	XTH28	ATXTH28|ENDOXYLOGLUCAN TRANSFERASE A2|EXGT-A2|F10B6.12|F10B6_12|XTR2|XYLOGLUCAN ENDOTRANSGLYCOSYLASE-RELATED PROTEIN|xyloglucan endotransglucosylase/hydrolase 28|xyloglucan endotransglycosylase related 2	xyloglucan endotransglucosylase/hydrolase 28	protein-coding
peak_1519	1	5055402	5055596	promoter-TSS (AT1G14690.2)	promoter-TSS (AT1G14690.2)	-200	AT1G14690.1	MAP65-7	F10B6.8|F10B6_8|microtubule-associated protein 65-7	microtubule-associated protein 65-7	protein-coding
peak_1520	5	5006847	5007126	promoter-TSS (AT5G15410.2)	promoter-TSS (AT5G15410.2)	-104	AT5G15410.1	DND1	ATCNGC2|CNGC2|CYCLIC NUCLEOTIDE GATED CHANNEL 2|CYCLIC NUCLEOTIDE-GATED CHANNEL 2|DEFENSE NO DEATH 1	Cyclic nucleotide-regulated ion channel family protein	protein-coding
peak_1521	3	5003642	5003996	exon (AT3G14870.1, exon 1 of 1)	exon (AT3G14870.1, exon 1 of 1)	587	AT3G14870.5	AT3G14870	-	hypothetical protein (DUF641)	protein-coding
peak_1522	1	4991044	4991339	exon (AT1G14580.4, exon 1 of 2)	exon (AT1G14580.4, exon 1 of 2)	158	AT1G14580.4	AT1G14580	T5E21.8|T5E21_8	C2H2-like zinc finger protein	protein-coding
peak_1523	1	4989585	4989815	exon (AT1G14580.1, exon 1 of 4)	exon (AT1G14580.1, exon 1 of 4)	137	AT1G14580.1	AT1G14580	T5E21.8|T5E21_8	C2H2-like zinc finger protein	protein-coding
peak_1524	5	4984532	4984906	promoter-TSS (AT5G15340.1)	promoter-TSS (AT5G15340.1)	-321	AT5G15340.1	AT5G15340	F8M21.230|F8M21_230	Pentatricopeptide repeat (PPR) superfamily protein	protein-coding
peak_1525	5	4938933	4939181	exon (AT5G15210.1, exon 1 of 1)	exon (AT5G15210.1, exon 1 of 1)	150	AT5G15210.1	HB30	ATHB30|F8M21.100|F8M21_100|ZFHD3|ZHD8|ZINC FINGER HOMEODOMAIN 3|ZINC FINGER HOMEODOMAIN 8|homeobox protein 30	homeobox protein 30	protein-coding
peak_1526	5	4922644	4922704	exon (AT5G15160.1, exon 1 of 2)	exon (AT5G15160.1, exon 1 of 2)	138	AT5G15160.1	BNQ2	BANQUO 2|BASIC HELIX-LOOP-HELIX PROTEIN 134|BHLH134|F8M21.50|F8M21_50	BANQUO 2	protein-coding
peak_1527	1	4898941	4899108	promoter-TSS (AT1G14345.1)	promoter-TSS (AT1G14345.1)	-21	AT1G14345.1	AT1G14345	-	NAD(P)-linked oxidoreductase superfamily protein	protein-coding
peak_1528	1	4894578	4894775	Intergenic	Intergenic	-2344	AT1G14330.1	AT1G14330	F14L17.10|F14L17_10	Galactose oxidase/kelch repeat superfamily protein	protein-coding
peak_1529	1	4879062	4879548	TTS (AT1G14280.1)	TTS (AT1G14280.1)	1799	AT1G14280.1	PKS2	F14L17.4|F14L17_4|phytochrome kinase substrate 2	phytochrome kinase substrate 2	protein-coding
peak_1530	1	4877418	4877626	promoter-TSS (AT1G14270.1)	promoter-TSS (AT1G14270.1)	16	AT1G14280.1	PKS2	F14L17.4|F14L17_4|phytochrome kinase substrate 2	phytochrome kinase substrate 2	protein-coding
peak_1531	5	4825504	4825582	promoter-TSS (AT5G14920.1)	promoter-TSS (AT5G14920.1)	-598	AT5G14920.1	AT5G14920	A-stimulated in Arabidopsis 14|F2G14.40|F2G14_40|GASA14	Gibberellin-regulated family protein	protein-coding
peak_1532	3	4818205	4818349	promoter-TSS (AT3G14415.1)	promoter-TSS (AT3G14415.1)	-21	AT3G14415.3	GOX2	glycolate oxidase 2	Aldolase-type TIM barrel family protein	protein-coding
peak_1533	5	4812926	4813173	promoter-TSS (AT5G14880.1)	promoter-TSS (AT5G14880.1)	-882	AT5G14880.1	AT5G14880	KUP8|T9L3.180|T9L3_180|potassium uptake 8	Potassium transporter family protein	protein-coding
peak_1534	3	4775324	4775588	promoter-TSS (AT3G14310.1)	promoter-TSS (AT3G14310.1)	-198	AT3G14310.1	PME3	ATPME3|OVERLY ZINC SENSITIVE 2|OZS2|pectin methylesterase 3	pectin methylesterase 3	protein-coding
peak_1535	3	4774031	4774398	intron (AT3G14310.1, intron 1 of 2)	intron (AT3G14310.1, intron 1 of 2)	1044	AT3G14310.1	PME3	ATPME3|OVERLY ZINC SENSITIVE 2|OZS2|pectin methylesterase 3	pectin methylesterase 3	protein-coding
peak_1536	1	4768920	4769041	Intergenic	Intergenic	-2128	AT1G13940.1	AT1G13940	F16A14.15	T-box transcription factor, putative (DUF863)	protein-coding
peak_1537	5	4758190	4758325	promoter-TSS (AT5G14740.9)	promoter-TSS (AT5G14740.9)	285	AT5G14740.5	CA2	BETA CA2|BETA CARBONIC ANHYDRASE 2|CA18|CARBONIC ANHYDRASE 18|CARBONIC ANHYDRASE 2|T9L3.40|T9L3_40|carbonic anhydrase 2	carbonic anhydrase 2	protein-coding
peak_1538	5	4757849	4758029	promoter-TSS (AT5G14740.9)	promoter-TSS (AT5G14740.9)	5	AT5G14740.1	CA2	BETA CA2|BETA CARBONIC ANHYDRASE 2|CA18|CARBONIC ANHYDRASE 18|CARBONIC ANHYDRASE 2|T9L3.40|T9L3_40|carbonic anhydrase 2	carbonic anhydrase 2	protein-coding
peak_1539	5	4755983	4756229	promoter-TSS (AT5G14730.1)	promoter-TSS (AT5G14730.1)	49	AT5G14730.1	AT5G14730	T9L3.30|T9L3_30	hypothetical protein	protein-coding
peak_1540	3	4744112	4744277	promoter-TSS (AT3G14240.1)	promoter-TSS (AT3G14240.1)	69	AT3G14240.1	AT3G14240	-	Subtilase family protein	protein-coding
peak_1541	3	4740430	4740693	TTS (AT3G14240.1)	TTS (AT3G14240.1)	-1263	AT3G14230.2	RAP2.2	related to AP2 2	related to AP2 2	protein-coding
peak_1542	3	4740040	4740276	promoter-TSS (AT3G14230.2)	promoter-TSS (AT3G14230.2)	-860	AT3G14230.2	RAP2.2	related to AP2 2	related to AP2 2	protein-coding
peak_1543	3	4726742	4727415	Intergenic	Intergenic	-2321	AT3G14210.1	ESM1	epithiospecifier modifier 1	GDSL-like lipase/acylhydrolase superfamily protein	protein-coding
peak_1544	3	4728976	4729784	promoter-TSS (AT3G14210.1)	promoter-TSS (AT3G14210.1)	-19	AT3G14210.1	ESM1	epithiospecifier modifier 1	GDSL-like lipase/acylhydrolase superfamily protein	protein-coding
peak_1545	3	4727543	4727890	Intergenic	Intergenic	-1683	AT3G14210.1	ESM1	epithiospecifier modifier 1	GDSL-like lipase/acylhydrolase superfamily protein	protein-coding
peak_1546	3	4728112	4728850	promoter-TSS (AT3G14210.1)	promoter-TSS (AT3G14210.1)	-918	AT3G14210.1	ESM1	epithiospecifier modifier 1	GDSL-like lipase/acylhydrolase superfamily protein	protein-coding
peak_1547	1	4713110	4713264	promoter-TSS (AT1G13740.1)	promoter-TSS (AT1G13740.1)	-246	AT1G13740.1	AFP2	ABI five binding protein 2|F21F23.17|F21F23_17	ABI five binding protein 2	protein-coding
peak_1548	3	4672573	4672833	promoter-TSS (AT3G14100.1)	promoter-TSS (AT3G14100.1)	-213	AT3G14100.1	AT3G14100	-	RNA-binding (RRM/RBD/RNP motifs) family protein	protein-coding
peak_1549	3	4660820	4661015	promoter-TSS (AT3G14067.1)	promoter-TSS (AT3G14067.1)	28	AT3G14067.1	AT3G14067	MAG2.15	Subtilase family protein	protein-coding
peak_1550	3	4656088	4656135	TTS (AT3G14060.1)	TTS (AT3G14060.1)	1612	AT3G14060.1	AT3G14060	-	hypothetical protein	protein-coding
peak_1551	3	4655686	4655928	TTS (AT3G14060.1)	TTS (AT3G14060.1)	-1761	AT3G14050.1	RSH2	AT-RSH2|ATRSH2|RELA-SPOT HOMOLOG 2|RELA/SPOT HOMOLOG 2|RELA/SPOT homolog 2	RELA/SPOT homolog 2	protein-coding
peak_1552	3	4641890	4642030	promoter-TSS (AT3G14020.2)	promoter-TSS (AT3G14020.2)	30	AT3G14020.1	NF-YA6	''nuclear factor Y|nuclear factor Y|subunit A6|subunit A6''	nuclear factor Y, subunit A6	protein-coding
peak_1553	1	4584333	4584671	Intergenic	Intergenic	-4138	AT1G05007.1	AT1G05007	-	ncRNA	ncRNA
peak_1554	5	4583025	4583136	promoter-TSS (AT5G14210.2)	promoter-TSS (AT5G14210.2)	-224	AT5G14210.3	AT5G14210	MUA22.21|MUA22_21	Leucine-rich repeat protein kinase family protein	protein-coding
peak_1555	1	4580098	4580293	exon (AT1G05007.1, exon 1 of 1)	exon (AT1G05007.1, exon 1 of 1)	169	AT1G05007.1	AT1G05007	-	ncRNA	ncRNA
peak_1556	1	4578727	4578931	promoter-TSS (AT1G13360.2)	promoter-TSS (AT1G13360.2)	-460	AT1G13360.1	AT1G13360	-	hypothetical protein	protein-coding
peak_1557	5	4555976	4556176	TTS (AT5G02155.1)	TTS (AT5G02155.1)	255	AT5G14120.1	AT5G14120	MUA22.12|MUA22_12	Major facilitator superfamily protein	protein-coding
peak_1558	5	4554713	4555313	promoter-TSS (AT5G14120.1)	promoter-TSS (AT5G14120.1)	-416	AT5G14110.1	AT5G14110	MUA22.11|MUA22_11	peroxidase (DUF 3339)	protein-coding
peak_1559	3	4544762	4544808	exon (AT3G13810.1, exon 1 of 3)	exon (AT3G13810.1, exon 1 of 3)	401	AT3G13810.1	IDD11	AtIDD11|indeterminate(ID)-domain 11	indeterminate(ID)-domain 11	protein-coding
peak_1560	3	4544308	4544579	promoter-TSS (AT3G13810.1)	promoter-TSS (AT3G13810.1)	59	AT3G13810.1	IDD11	AtIDD11|indeterminate(ID)-domain 11	indeterminate(ID)-domain 11	protein-coding
peak_1561	1	4541602	4542312	promoter-TSS (AT1G13260.1)	promoter-TSS (AT1G13260.1)	-211	AT1G13260.1	RAV1	AtRAV1|EDF4|ETHYLENE RESPONSE DNA BINDING FACTOR 4|T6J4.2|T6J4_2|related to ABI3/VP1 1	related to ABI3/VP1 1	protein-coding
peak_1562	1	4540571	4541437	Intergenic	Intergenic	-1164	AT1G13260.1	RAV1	AtRAV1|EDF4|ETHYLENE RESPONSE DNA BINDING FACTOR 4|T6J4.2|T6J4_2|related to ABI3/VP1 1	related to ABI3/VP1 1	protein-coding
peak_1563	1	4540171	4540347	Intergenic	Intergenic	-1909	AT1G13260.1	RAV1	AtRAV1|EDF4|ETHYLENE RESPONSE DNA BINDING FACTOR 4|T6J4.2|T6J4_2|related to ABI3/VP1 1	related to ABI3/VP1 1	protein-coding
peak_1564	1	4539548	4539854	Intergenic	Intergenic	-2467	AT1G13260.1	RAV1	AtRAV1|EDF4|ETHYLENE RESPONSE DNA BINDING FACTOR 4|T6J4.2|T6J4_2|related to ABI3/VP1 1	related to ABI3/VP1 1	protein-coding
peak_1565	1	4536731	4536837	Intergenic	Intergenic	-4334	AT1G05003.1	AT1G05003	-	ncRNA	ncRNA
peak_1566	1	4536234	4536388	Intergenic	Intergenic	-3861	AT1G05003.1	AT1G05003	-	ncRNA	ncRNA
peak_1567	1	4536007	4536029	Intergenic	Intergenic	-3568	AT1G05003.1	AT1G05003	-	ncRNA	ncRNA
peak_1568	1	4534983	4535226	Intergenic	Intergenic	-2654	AT1G05003.1	AT1G05003	-	ncRNA	ncRNA
peak_1569	1	4534056	4534171	Intergenic	Intergenic	-1663	AT1G05003.1	AT1G05003	-	ncRNA	ncRNA
peak_1570	1	4532832	4533228	promoter-TSS (AT1G05003.1)	promoter-TSS (AT1G05003.1)	-580	AT1G05003.1	AT1G05003	-	ncRNA	ncRNA
peak_1571	1	4532166	4532393	TTS (AT1G05003.1)	TTS (AT1G05003.1)	171	AT1G05003.1	AT1G05003	-	ncRNA	ncRNA
peak_1572	1	4531889	4531934	TTS (AT1G05003.1)	TTS (AT1G05003.1)	539	AT1G05003.1	AT1G05003	-	ncRNA	ncRNA
peak_1573	1	4527457	4527698	promoter-TSS (AT1G04997.1)	promoter-TSS (AT1G04997.1)	-213	AT1G04997.1	AT1G04997	-	ncRNA	ncRNA
peak_1574	1	4526206	4526980	promoter-TSS (AT1G13245.1)	promoter-TSS (AT1G13245.1)	-389	AT1G13245.1	RTFL17	DEVIL 4|DVL4|ROTUNDIFOLIA like 17	ROTUNDIFOLIA like 17	protein-coding
peak_1575	1	4524054	4524307	Intergenic	Intergenic	1180	at1g04993
peak_1576	3	4506241	4507397	TTS (AT3G13740.3)	TTS (AT3G13740.3)	-1982	AT3G02745.1	AT3G02745	-	ncRNA	ncRNA
peak_1577	3	4507798	4508034	promoter-TSS (AT3G02745.1)	promoter-TSS (AT3G02745.1)	-885	AT3G02745.1	AT3G02745	-	ncRNA	ncRNA
peak_1578	3	4495895	4496148	TTS (ENSRNA049757912-T1)	TTS (ENSRNA049757912-T1)	779	AT3G13720.1	PRA8	PRA1.F3|PRENYLATED RAB ACCEPTOR 1.F3	PRA1 (Prenylated rab acceptor) family protein	protein-coding
peak_1579	3	4484264	4484385	Intergenic	Intergenic	-1299	AT3G13690.1	AT3G13690	-	kinase with adenine nucleotide alpha hydrolases-like domain-containing protein	protein-coding
peak_1580	3	4474629	4474785	promoter-TSS (AT3G13672.2)	promoter-TSS (AT3G13672.2)	-329	AT3G13672.1	AT3G13672	SINA2	TRAF-like superfamily protein	protein-coding
peak_1581	1	4466753	4467115	promoter-TSS (AT1G13110.1)	promoter-TSS (AT1G13110.1)	-160	AT1G13110.1	CYP71B7	''cytochrome P450|F3F19.13|F3F19_13|cytochrome P450|family 71 subfamily B|polypeptide 7|polypeptide 7''	cytochrome P450, family 71 subfamily B, polypeptide 7	protein-coding
peak_1582	1	4458800	4459236	promoter-TSS (AT1G13080.2)	promoter-TSS (AT1G13080.2)	16	AT1G13080.1	CYP71B2	''cytochrome P450|CYTOCHROME P450 MONOOXYGENASE 71B2|F3F19.10|F3F19_10|cytochrome P450|family 71|polypeptide 2|polypeptide 2''|subfamily B	cytochrome P450, family 71, subfamily B, polypeptide 2	protein-coding
peak_1583	1	4458211	4458480	promoter-TSS (AT1G13080.2)	promoter-TSS (AT1G13080.2)	-657	AT1G13080.1	CYP71B2	''cytochrome P450|CYTOCHROME P450 MONOOXYGENASE 71B2|F3F19.10|F3F19_10|cytochrome P450|family 71|polypeptide 2|polypeptide 2''|subfamily B	cytochrome P450, family 71, subfamily B, polypeptide 2	protein-coding
peak_1584	1	4433416	4433635	promoter-TSS (AT1G12990.1)	promoter-TSS (AT1G12990.1)	-80	AT1G12990.1	AT1G12990	F3F19.2|F3F19_2	beta-1,4-N-acetylglucosaminyltransferase family protein	protein-coding
peak_1585	5	4431992	4432212	promoter-TSS (AT5G13740.2)	promoter-TSS (AT5G13740.2)	-195	AT5G13740.2	ZIF1	MSH12.21|MSH12_21|zinc induced facilitator 1	zinc induced facilitator 1	protein-coding
peak_1586	5	4430942	4431232	promoter-TSS (AT5G13730.1)	promoter-TSS (AT5G13730.1)	-186	AT5G13730.1	SIG4	MSH12.20|MSH12_20|SIGD|sigma factor 4	sigma factor 4	protein-coding
peak_1587	5	4426356	4426586	intron (AT5G13710.1, intron 2 of 13)	intron (AT5G13710.1, intron 2 of 13)	486	AT5G13710.2	SMT1	CEPHALOPOD|CPH|MSH12.18|MSH12_18|SAM:CYCLOARTENOL-C24-METHYLTRANSFERASE|sterol methyltransferase 1	sterol methyltransferase 1	protein-coding
peak_1588	3	4410059	4410126	TTS (AT3G13520.1)	TTS (AT3G13520.1)	-1076	AT3G13525.1	AT3G13525	60560.SNORNA00001	ncRNA	ncRNA
peak_1589	1	4373162	4373543	promoter-TSS (AT1G12840.1)	promoter-TSS (AT1G12840.1)	-853	AT1G12840.1	DET3	ARABIDOPSIS THALIANA VACUOLAR ATP SYNTHASE SUBUNIT C|ATVHA-C|DE-ETIOLATED 3|F13K23.9|F13K23_9|VACUOLAR ATP SYNTHASE SUBUNIT C	vacuolar ATP synthase subunit C (VATC) / V-ATPase C subunit / vacuolar proton pump C subunit (DET3)	protein-coding
peak_1590	1	4371362	4371526	promoter-TSS (AT1G12820.1)	promoter-TSS (AT1G12820.1)	-146	AT1G12820.1	AFB3	F13K23.7|F13K23_7|auxin signaling F-box 3	auxin signaling F-box 3	protein-coding
peak_1591	3	4361450	4361532	TTS (AT3G13410.1)	TTS (AT3G13410.1)	-2272	ENSRNA049757910-T1
peak_1592	3	4359685	4359748	promoter-TSS (ENSRNA049757910-T1)	promoter-TSS (ENSRNA049757910-T1)	-497	ENSRNA049757910-T1
peak_1593	3	4359113	4359366	promoter-TSS (ENSRNA049757910-T1)	promoter-TSS (ENSRNA049757910-T1)	-20	ENSRNA049757910-T1
peak_1594	3	4312364	4312402	promoter-TSS (AT3G13310.1)	promoter-TSS (AT3G13310.1)	-754	AT3G13310.1	AT3G13310	DJC66|DNA J protein C66	Chaperone DnaJ-domain superfamily protein	protein-coding
peak_1595	1	4282285	4282424	promoter-TSS (AT1G12580.1)	promoter-TSS (AT1G12580.1)	-440	AT1G12580.1	PEPKR1	F5O11.32|F5O11_32|phosphoenolpyruvate carboxylase-related kinase 1	phosphoenolpyruvate carboxylase-related kinase 1	protein-coding
peak_1596	1	4266262	4266403	TTS (AT1G12510.1)	TTS (AT1G12510.1)	729	AT1G12510.1	AT1G12510	60116.TRNA-VAL-1|61405.TRNA-VAL-1	tRNA	tRNA
peak_1597	1	4265072	4265360	promoter-TSS (AT1G12500.1)	promoter-TSS (AT1G12500.1)	-60	AT1G12500.1	AT1G12500	F5O11.25|F5O11_25	Nucleotide-sugar transporter family protein	protein-coding
peak_1598	1	4242835	4243077	promoter-TSS (AT1G12440.2)	promoter-TSS (AT1G12440.2)	7	AT1G12440.2	AT1G12440	F5O11.17|F5O11_17	A20/AN1-like zinc finger family protein	protein-coding
peak_1599	1	4217084	4217332	exon (AT1G12380.1, exon 1 of 1)	exon (AT1G12380.1, exon 1 of 1)	204	AT1G12380.1	AT1G12380	F5O11.10|F5O11_10	hypothetical protein	protein-coding
peak_1600	5	4203313	4203822	TTS (AT5G13190.2)	TTS (AT5G13190.2)	905	AT5G02015.1	AT5G02015	-	ncRNA	ncRNA
peak_1601	5	4193546	4193941	Intergenic	Intergenic	-2513	AT5G13180.1	NAC083	ANAC083|NAC domain containing protein 83|T19L5.140|T19L5_140|VND-interacting 2|VNI2	NAC domain containing protein 83	protein-coding
peak_1602	5	4193331	4193385	Intergenic	Intergenic	-2870	AT5G01965.1	AT5G01965	-	ncRNA	ncRNA
peak_1603	3	4184251	4184437	promoter-TSS (AT3G13062.2)	promoter-TSS (AT3G13062.2)	4	AT3G13062.1	AT3G13062	-	Polyketide cyclase/dehydrase and lipid transport superfamily protein	protein-coding
peak_1604	3	4175157	4175206	promoter-TSS (AT3G13040.3)	promoter-TSS (AT3G13040.3)	67	AT3G13040.3	AT3G13040	MGH6.22	myb-like HTH transcriptional regulator family protein	protein-coding
peak_1605	1	4154390	4154477	exon (AT1G12240.1, exon 2 of 7)	exon (AT1G12240.1, exon 2 of 7)	792	AT1G12240.1	ATBETAFRUCT4	AtFRUCT4|AtVI2|FRUCT4|T28K15.3|T28K15_3|VAC-INV|VACUOLAR INVERTASE|VI2|fructosidase 4|vacuolar invertase 2	Glycosyl hydrolases family 32 protein	protein-coding
peak_1606	3	4127762	4128175	promoter-TSS (AT3G12930.1)	promoter-TSS (AT3G12930.1)	-366	AT3G12930.1	AT3G12930	-	Lojap-related protein	protein-coding
peak_1607	3	4124303	4124435	promoter-TSS (AT3G12920.1)	promoter-TSS (AT3G12920.1)	709	AT3G02605.1	AT3G02605	-	ncRNA	ncRNA
peak_1608	3	4123481	4123714	promoter-TSS (AT3G02605.1)	promoter-TSS (AT3G02605.1)	-15	AT3G12920.1	BRG3	BOI-related gene 3	SBP (S-ribonuclease binding protein) family protein	protein-coding
peak_1609	3	4121516	4121588	TTS (AT3G12920.1)	TTS (AT3G12920.1)	2030	AT3G12920.1	BRG3	BOI-related gene 3	SBP (S-ribonuclease binding protein) family protein	protein-coding
peak_1610	1	4117372	4117572	exon (AT1G12120.1, exon 1 of 3)	exon (AT1G12120.1, exon 1 of 3)	142	AT1G12120.1	AT1G12120	T28K15.14|T28K15_14	hypothetical protein (DUF863)	protein-coding
peak_1611	1	4106763	4107125	intron (AT1G12110.1, intron 4 of 4)	intron (AT1G12110.1, intron 4 of 4)	1721	AT1G12110.1	NRT1.1	ARABIDOPSIS THALIANA NITRATE TRANSPORTER 1|ATNRT1|ATNRT1.1|AtNPF6.3|B-1|CHL1|CHL1-1|CHLORATE/NITRATE TRANSPORTER|CHLORINA 1|F12F1.1|F12F1_1|NITRATE TRANSPORTER 1|NITRATE/CHLORATE TRANSPORTER|NPF6.3|NRT1|NRT1/ PTR family 6.3|nitrate transporter 1.1	nitrate transporter 1.1	protein-coding
peak_1612	1	4105218	4105494	exon (AT1G12110.1, exon 1 of 5)	exon (AT1G12110.1, exon 1 of 5)	133	AT1G12110.1	NRT1.1	ARABIDOPSIS THALIANA NITRATE TRANSPORTER 1|ATNRT1|ATNRT1.1|AtNPF6.3|B-1|CHL1|CHL1-1|CHLORATE/NITRATE TRANSPORTER|CHLORINA 1|F12F1.1|F12F1_1|NITRATE TRANSPORTER 1|NITRATE/CHLORATE TRANSPORTER|NPF6.3|NRT1|NRT1/ PTR family 6.3|nitrate transporter 1.1	nitrate transporter 1.1	protein-coding
peak_1613	1	4103452	4103784	Intergenic	Intergenic	-1605	AT1G12110.1	NRT1.1	ARABIDOPSIS THALIANA NITRATE TRANSPORTER 1|ATNRT1|ATNRT1.1|AtNPF6.3|B-1|CHL1|CHL1-1|CHLORATE/NITRATE TRANSPORTER|CHLORINA 1|F12F1.1|F12F1_1|NITRATE TRANSPORTER 1|NITRATE/CHLORATE TRANSPORTER|NPF6.3|NRT1|NRT1/ PTR family 6.3|nitrate transporter 1.1	nitrate transporter 1.1	protein-coding
peak_1614	1	4088901	4089449	TTS (AT1G12090.1)	TTS (AT1G12090.1)	1682	AT1G12090.1	ELP	F12F1.3|F12F1_3|extensin-like protein	extensin-like protein	protein-coding
peak_1615	1	4087575	4088123	Intergenic	Intergenic	3008	AT1G12090.1	ELP	F12F1.3|F12F1_3|extensin-like protein	extensin-like protein	protein-coding
peak_1616	5	4053680	4053872	promoter-TSS (AT5G12840.3)	promoter-TSS (AT5G12840.3)	-107	AT5G12840.3	NF-YA1	''nuclear factor Y|ATHAP2A|AtNFYA1|EMB2220|EMBRYO DEFECTIVE 2220|HAP2A|NFYA1|T24H18.10|T24H18_10|nuclear factor Y|nuclear factor Y subunit A1|subunit A1|subunit A1''	nuclear factor Y, subunit A1	protein-coding
peak_1617	3	4012365	4012620	promoter-TSS (AT3G12620.1)	promoter-TSS (AT3G12620.1)	385	AT3G12630.1	SAP5	stress associated protein 5	A20/AN1-like zinc finger family protein	protein-coding
peak_1618	4	3952746	3952996	Intergenic	Intergenic	-12074	AT4G06701.3	AT4G06701	-	ncRNA	ncRNA
peak_1619	1	3947773	3948034	promoter-TSS (AT1G11710.2)	promoter-TSS (AT1G11710.2)	-811	AT1G11710.1	AT1G11710	F25C20.14|F25C20_14	Pentatricopeptide repeat (PPR) superfamily protein	protein-coding
peak_1620	1	3947129	3947425	TTS (AT1G11700.1)	TTS (AT1G11700.1)	-1437	AT1G11710.1	AT1G11710	F25C20.14|F25C20_14	Pentatricopeptide repeat (PPR) superfamily protein	protein-coding
peak_1621	1	3943299	3943446	TTS (AT1G04867.1)	TTS (AT1G04867.1)	193	AT1G04867.1	AT1G04867	-	ncRNA	ncRNA
peak_1622	3	3923267	3923700	promoter-TSS (AT3G12320.1)	promoter-TSS (AT3G12320.1)	-32	AT3G12320.1	AT3G12320	LNK3|night light-inducible and clock-regulated 3	hypothetical protein	protein-coding
peak_1623	5	3879491	3879605	exon (AT5G12010.1, exon 1 of 1)	exon (AT5G12010.1, exon 1 of 1)	109	AT5G12010.1	AT5G12010	F14F18.180|F14F18_180	nuclease	protein-coding
peak_1624	1	3776686	3776798	promoter-TSS (AT1G11260.1)	promoter-TSS (AT1G11260.1)	-494	AT1G11260.1	STP1	ATSTP1|SUGAR TRANSPORTER 1|T28P6.9|T28P6_9|sugar transporter 1	sugar transporter 1	protein-coding
peak_1625	1	3777231	3777277	promoter-TSS (AT1G11260.1)	promoter-TSS (AT1G11260.1)	18	AT1G11260.1	STP1	ATSTP1|SUGAR TRANSPORTER 1|T28P6.9|T28P6_9|sugar transporter 1	sugar transporter 1	protein-coding
peak_1626	1	3775863	3776086	Intergenic	Intergenic	-1262	AT1G11260.1	STP1	ATSTP1|SUGAR TRANSPORTER 1|T28P6.9|T28P6_9|sugar transporter 1	sugar transporter 1	protein-coding
peak_1627	1	3774579	3774787	Intergenic	Intergenic	-2553	AT1G11260.1	STP1	ATSTP1|SUGAR TRANSPORTER 1|T28P6.9|T28P6_9|sugar transporter 1	sugar transporter 1	protein-coding
peak_1628	1	3774989	3775493	Intergenic	Intergenic	-1995	AT1G11260.1	STP1	ATSTP1|SUGAR TRANSPORTER 1|T28P6.9|T28P6_9|sugar transporter 1	sugar transporter 1	protein-coding
peak_1629	5	3728789	3728900	promoter-TSS (AT5G11590.1)	promoter-TSS (AT5G11590.1)	-118	AT5G11590.1	TINY2	T22P22.1	Integrase-type DNA-binding superfamily protein	protein-coding
peak_1630	5	3695325	3695930	promoter-TSS (AT5G11530.3)	promoter-TSS (AT5G11530.3)	-165	AT5G11530.2	EMF1	F15N18.120|F15N18_120|embryonic flower 1	embryonic flower 1 (EMF1)	protein-coding
peak_1631	3	3692520	3693187	Intergenic	Intergenic	-2103	AT3G11690.1	AT3G11690	-	hypothetical protein	protein-coding
peak_1632	3	3679728	3679888	exon (AT3G11660.1, exon 1 of 1)	exon (AT3G11660.1, exon 1 of 1)	135	AT3G11660.1	NHL1	NDR1/HIN1-like 1	NDR1/HIN1-like 1	protein-coding
peak_1633	3	3678367	3679001	TTS (AT3G11660.1)	TTS (AT3G11660.1)	1259	AT3G11660.1	NHL1	NDR1/HIN1-like 1	NDR1/HIN1-like 1	protein-coding
peak_1634	3	3656725	3656804	Intergenic	Intergenic	-3534	AT3G11590.1	AT3G11590	-	golgin family A protein	protein-coding
peak_1635	5	3642697	3643027	promoter-TSS (AT5G01875.1)	promoter-TSS (AT5G01875.1)	148	AT5G11416.1	AT5G11416	-	hypothetical protein	protein-coding
peak_1636	5	3642014	3642476	promoter-TSS (AT5G01875.1)	promoter-TSS (AT5G01875.1)	-337	AT5G01875.1	AT5G01875	-	ncRNA	ncRNA
peak_1637	3	3582925	3582976	TTS (AT3G11410.1)	TTS (AT3G11410.1)	2055	AT3G11405.1	AT3G11405	-	hypothetical protein	protein-coding
peak_1638	1	3549862	3549970	TTS (AT1G10690.1)	TTS (AT1G10690.1)	932	AT1G10690.1	AT1G10690	T16B5.17|T16B5_17	cyclin-dependent kinase inhibitor	protein-coding
peak_1639	1	3530295	3530472	promoter-TSS (AT1G10657.1)	promoter-TSS (AT1G10657.1)	30	AT1G10657.4	AT1G10657	-	transmembrane protein	protein-coding
peak_1640	5	3509861	3510379	exon (AT5G11060.1, exon 1 of 6)	exon (AT5G11060.1, exon 1 of 6)	287	AT5G11060.1	KNAT4	KNOTTED1-like homeobox gene 4|T5K6.50|T5K6_50	homeobox protein knotted-1-like 4	protein-coding
peak_1641	5	3508431	3508789	Intergenic	Intergenic	-1223	AT5G11060.1	KNAT4	KNOTTED1-like homeobox gene 4|T5K6.50|T5K6_50	homeobox protein knotted-1-like 4	protein-coding
peak_1642	5	3507340	3507511	Intergenic	Intergenic	-2408	AT5G11060.1	KNAT4	KNOTTED1-like homeobox gene 4|T5K6.50|T5K6_50	homeobox protein knotted-1-like 4	protein-coding
peak_1643	5	3505577	3505838	Intergenic	Intergenic	3615	AT5G11050.1	MYB64	AtMYB64|T5K6.40|T5K6_40|UAS-TAGGED ROOT PATTERNING10|URP10|myb domain protein 64	myb domain protein 64	protein-coding
peak_1644	5	3478919	3478962	exon (AT5G11000.1, exon 1 of 1)	exon (AT5G11000.1, exon 1 of 1)	1681	AT5G11000.1	AT5G11000	T30N20.270|T30N20_270	hypothetical protein (DUF868)	protein-coding
peak_1645	5	3471456	3471643	TTS (AT5G10980.1)	TTS (AT5G10980.1)	540	AT5G10965.5	AT5G10965	-	ncRNA	ncRNA
peak_1646	1	3443806	3443996	promoter-TSS (AT1G10470.3)	promoter-TSS (AT1G10470.3)	56	AT1G10470.2	ARR4	ATRR1|IBC7|INDUCED BY CYTOKININ 7|MEE7|RESPONCE REGULATOR 1|T10O24.8|T10O24_8|maternal effect embryo arrest 7|response regulator 4	response regulator 4	protein-coding
peak_1647	1	3398402	3398628	promoter-TSS (AT1G10370.1)	promoter-TSS (AT1G10370.1)	-157	AT1G10370.1	ERD9	ATGSTU17|EARLY-RESPONSIVE TO DEHYDRATION 9|F14N23.26|F14N23_26|GLUTATHIONE S-TRANSFERASE|GLUTATHIONE S-TRANSFERASE 30|GLUTATHIONE S-TRANSFERASE 30B|GLUTATHIONE S-TRANSFERASE TAU 17|GLUTATHIONE S-TRANSFERASE U17|GST30|GST30B|GSTU17	Glutathione S-transferase family protein	protein-coding
peak_1648	3	3371444	3371633	TTS (AT3G10770.2)	TTS (AT3G10770.2)	2059	AT3G10760.1	AT3G10760	-	Homeodomain-like superfamily protein	protein-coding
peak_1649	5	3335976	3336239	exon (AT5G10560.1, exon 6 of 6)	exon (AT5G10560.1, exon 6 of 6)	-1194	AT5G10550.1	GTE2	F12B17.100|F12B17_100|global transcription factor group E2	global transcription factor group E2	protein-coding
peak_1650	5	3335167	3335473	promoter-TSS (AT5G10550.1)	promoter-TSS (AT5G10550.1)	-407	AT5G10550.1	GTE2	F12B17.100|F12B17_100|global transcription factor group E2	global transcription factor group E2	protein-coding
peak_1651	1	3325846	3325999	TTS (AT1G10155.1)	TTS (AT1G10155.1)	123	AT1G10150.1	AT1G10150	ATPP2-A10|F14N23.3|F14N23_3|phloem protein 2-A10	Carbohydrate-binding protein	protein-coding
peak_1652	5	3286383	3286563	promoter-TSS (AT5G10450.1)	promoter-TSS (AT5G10450.1)	64	AT5G10450.1	GRF6	14-3-3 PROTEIN G-BOX FACTOR14 LAMBDA|14-3-3LAMBDA|14-3-3lambda|AFT1|F12B17.200|F12B17_200|G-box regulating factor 6|GF14 LAMBDA	G-box regulating factor 6	protein-coding
peak_1653	3	3284876	3285154	promoter-TSS (AT3G10530.1)	promoter-TSS (AT3G10530.1)	-817	AT3G10530.1	AT3G10530	-	Transducin/WD40 repeat-like superfamily protein	protein-coding
peak_1654	3	3284167	3284446	Intergenic	Intergenic	-1526	AT3G10530.1	AT3G10530	-	Transducin/WD40 repeat-like superfamily protein	protein-coding
peak_1655	3	3277058	3277311	intron (AT3G10520.1, intron 2 of 3)	intron (AT3G10520.1, intron 2 of 3)	746	AT3G10520.1	HB2	AHB2|ARABIDOPSIS HEMOGLOBIN 2|ARATH GLB2|ATGLB2|GLB2|HEMOGLOBIN|HEMOGLOBIN 2|NON-SYMBIOTIC HAEMOGLOBIN 2|NSHB2|haemoglobin 2	hemoglobin 2	protein-coding
peak_1656	1	3247878	3247968	TTS (AT1G09960.1)	TTS (AT1G09960.1)	135	AT1G04753.1	AT1G04753	-	ncRNA	ncRNA
peak_1657	5	3183861	3184180	promoter-TSS (AT5G10150.2)	promoter-TSS (AT5G10150.2)	-36	AT5G10150.2	AT5G10150	T31P16.140|T31P16_140	UPSTREAM OF FLC protein (DUF966)	protein-coding
peak_1658	5	2998685	2998894	TTS (AT5G09680.2)	TTS (AT5G09680.2)	127	AT5G09670.1	AT5G09670	F17I14.140|F17I14_140	loricrin-like protein	protein-coding
peak_1659	1	2990889	2991281	TTS (AT1G09250.1)	TTS (AT1G09250.1)	1944	AT1G09250.1	AT1G09250	AIF4|ATBS1 Interacting Factor 4|T12M4.4|T12M4_4	basic helix-loop-helix (bHLH) DNA-binding superfamily protein	protein-coding
peak_1660	1	2873443	2873636	promoter-TSS (AT1G08930.2)	promoter-TSS (AT1G08930.2)	74	AT1G08930.2	ERD6	EARLY RESPONSE TO DEHYDRATION 6|F7G19.19|F7G19_19	Major facilitator superfamily protein	protein-coding
peak_1661	1	2872476	2872869	promoter-TSS (AT1G08930.2)	promoter-TSS (AT1G08930.2)	-628	AT1G08930.1	ERD6	EARLY RESPONSE TO DEHYDRATION 6|F7G19.19|F7G19_19	Major facilitator superfamily protein	protein-coding
peak_1662	2	2764695	2764912	intron (AT2G06850.1, intron 3 of 3)	intron (AT2G06850.1, intron 3 of 3)	1290	AT2G06850.2	XTH4	ENDOXYLOGLUCAN TRANSFERASE|EXGT-A1|EXT|T9F8.4|T9F8_4|endoxyloglucan transferase A1|xyloglucan endotransglucosylase/hydrolase 4	xyloglucan endotransglucosylase/hydrolase 4	protein-coding
peak_1663	2	2763437	2763647	promoter-TSS (AT2G06850.2)	promoter-TSS (AT2G06850.2)	29	AT2G06850.2	XTH4	ENDOXYLOGLUCAN TRANSFERASE|EXGT-A1|EXT|T9F8.4|T9F8_4|endoxyloglucan transferase A1|xyloglucan endotransglucosylase/hydrolase 4	xyloglucan endotransglucosylase/hydrolase 4	protein-coding
peak_1664	1	2753425	2753491	promoter-TSS (AT1G08645.1)	promoter-TSS (AT1G08645.1)	-863	AT1G08645.1	AT1G08645	-	hypothetical protein	protein-coding
peak_1665	4	2717959	2718056	promoter-TSS (AT4G05320.2)	promoter-TSS (AT4G05320.2)	27	AT4G05320.6	UBQ10	C17L7.240|C17L7_240|UBI10|polyubiquitin 10|ubiquitin 10	polyubiquitin 10	protein-coding
peak_1666	1	2694580	2694745	promoter-TSS (AT1G08510.1)	promoter-TSS (AT1G08510.1)	-115	AT1G08510.1	FATB	T27G7.19|T27G7_19|fatty acyl-ACP thioesterases B	fatty acyl-ACP thioesterases B	protein-coding
peak_1667	1	2675797	2675899	promoter-TSS (AT1G08465.1)	promoter-TSS (AT1G08465.1)	35	AT1G08465.1	YAB2	T27G7.15|YABBY2	Plant-specific transcription factor YABBY family protein	protein-coding
peak_1668	3	2660689	2660916	promoter-TSS (AT3G08760.2)	promoter-TSS (AT3G08760.2)	168	AT3G08760.3	ATSIK	-	Protein kinase superfamily protein	protein-coding
peak_1669	3	2633652	2633813	promoter-TSS (AT3G08670.1)	promoter-TSS (AT3G08670.1)	69	AT3G08670.1	AT3G08670	-	serine/arginine repetitive matrix-like protein	protein-coding
peak_1670	3	2633219	2633426	promoter-TSS (AT3G08670.1)	promoter-TSS (AT3G08670.1)	-341	AT3G08670.1	AT3G08670	-	serine/arginine repetitive matrix-like protein	protein-coding
peak_1671	3	2622572	2622687	promoter-TSS (AT3G08640.1)	promoter-TSS (AT3G08640.1)	-37	AT3G08636.1	AT3G08636	-	hypothetical protein	protein-coding
peak_1672	5	2615492	2615717	promoter-TSS (AT5G08139.1)	promoter-TSS (AT5G08139.1)	-530	AT5G08139.1	AT5G08139	-	RING/U-box superfamily protein	protein-coding
peak_1673	1	2565072	2565268	exon (AT1G08180.1, exon 1 of 1)	exon (AT1G08180.1, exon 1 of 1)	148	AT1G08180.1	AT1G08180	T23G18.4|T23G18_4	cyclin-dependent kinase inhibitor	protein-coding
peak_1674	5	2561987	2562179	intron (AT5G07990.1, intron 2 of 3)	intron (AT5G07990.1, intron 2 of 3)	-1283	AT5G08000.2	E13L3	''glucan endo-1|3-beta-glucosidase-like protein 3|3-beta-glucosidase-like protein 3''|F13G24.200|F13G24_200|PDCB2|PLASMODESMATA CALLOSE-BINDING PROTEIN 2|glucan endo-1	glucan endo-1,3-beta-glucosidase-like protein 3	protein-coding
peak_1675	1	2412746	2412878	promoter-TSS (AT1G07780.2)	promoter-TSS (AT1G07780.2)	-35	AT1G07780.3	PAI1	F24B9.11|F24B9_11|PHOSPHORIBOSYLANTHRANILATE ISOMERASE|TRANSIENT RECEPTOR POTENTIAL 6|TRP6|phosphoribosylanthranilate isomerase 1	phosphoribosylanthranilate isomerase 1	protein-coding
peak_1676	5	2409136	2409329	promoter-TSS (AT5G07620.1)	promoter-TSS (AT5G07620.1)	27	AT5G07620.1	AT5G07620	MBK20.5|MBK20_5	Protein kinase superfamily protein	protein-coding
peak_1677	5	2400535	2400897	TTS (AT5G07590.2)	TTS (AT5G07590.2)	990	AT5G07580.1	AT5G07580	MBK20.1	ethylene-responsive transcription factor	protein-coding
peak_1678	5	2399298	2399749	promoter-TSS (AT5G07580.1)	promoter-TSS (AT5G07580.1)	-203	AT5G07580.1	AT5G07580	MBK20.1	ethylene-responsive transcription factor	protein-coding
peak_1679	3	2388564	2388852	promoter-TSS (AT3G07470.2)	promoter-TSS (AT3G07470.2)	5	AT3G07480.1	AT3G07480	-	2Fe-2S ferredoxin-like superfamily protein	protein-coding
peak_1680	3	2385658	2385855	promoter-TSS (AT3G07460.2)	promoter-TSS (AT3G07460.2)	-43	AT3G07460.2	AT3G07460	-	transmembrane protein, putative (Protein of unknown function, DUF538)	protein-coding
peak_1681	1	2368627	2368837	promoter-TSS (AT1G07660.2)	promoter-TSS (AT1G07660.2)	-101	AT1G07660.1	AT1G07660	F24B9.25	Histone superfamily protein	protein-coding
peak_1682	1	2366449	2366760	promoter-TSS (AT1G07650.2)	promoter-TSS (AT1G07650.2)	5	AT1G07650.3	AT1G07650	F24B9.29|F24B9_29	Leucine-rich repeat transmembrane protein kinase	protein-coding
peak_1683	3	2364128	2364433	Intergenic	Intergenic	-1021	AT3G07390.2	AIR12	Auxin-Induced in Root cultures 12	auxin-induced in root cultures-like protein	protein-coding
peak_1684	3	2354532	2354738	promoter-TSS (AT3G07360.1)	promoter-TSS (AT3G07360.1)	-5	AT3G07360.1	PUB9	ARABIDOPSIS THALIANA PLANT U-BOX 9|ATPUB9|plant U-box 9	plant U-box 9	protein-coding
peak_1685	3	2352868	2353129	Intergenic	Intergenic	-1642	AT3G07360.1	PUB9	ARABIDOPSIS THALIANA PLANT U-BOX 9|ATPUB9|plant U-box 9	plant U-box 9	protein-coding
peak_1686	3	2348853	2349233	TTS (AT3G07350.1)	TTS (AT3G07350.1)	-1085	AT3G01975.1	AT3G01975	-	ncRNA	ncRNA
peak_1687	3	2348553	2348728	exon (AT3G07350.1, exon 1 of 1)	exon (AT3G07350.1, exon 1 of 1)	1454	AT3G07350.1	AT3G07350	-	sulfate/thiosulfate import ATP-binding protein, putative (DUF506)	protein-coding
peak_1688	1	2348745	2349141	promoter-TSS (AT1G04607.1)	promoter-TSS (AT1G04607.1)	28	AT1G07630.1	PLL5	F24B9.31|F24B9_31|pol-like 5	pol-like 5	protein-coding
peak_1689	3	2321200	2321360	TTS (AT3G07290.1)	TTS (AT3G07290.1)	3288	AT3G07290.1	AT3G07290	-	Pentatricopeptide repeat (PPR) superfamily protein	protein-coding
peak_1690	1	2300375	2300528	promoter-TSS (AT1G07480.2)	promoter-TSS (AT1G07480.2)	-907	AT1G07480.1	AT1G07480	F22G5.14|F22G5_14	Transcription factor IIA, alpha/beta subunit	protein-coding
peak_1691	5	2292510	2292532	promoter-TSS (AT5G07290.1)	promoter-TSS (AT5G07290.1)	51	AT5G01385.1	AT5G01385	-	ncRNA	ncRNA
peak_1692	5	2272497	2272706	promoter-TSS (AT5G01375.1)	promoter-TSS (AT5G01375.1)	-364	AT5G01375.1	AT5G01375	-	ncRNA	ncRNA
peak_1693	5	2266901	2267161	promoter-TSS (AT5G07220.1)	promoter-TSS (AT5G07220.1)	-19	AT5G07220.1	BAG3	ATBAG3|BCL-2-associated athanogene 3|T28J14.160|T28J14_160	BCL-2-associated athanogene 3	protein-coding
peak_1694	5	2241616	2241750	Intergenic	Intergenic	3656	AT5G07200.1	GA20OX3	ARABIDOPSIS THALIANA GIBBERELLIN 20-OXIDASE 3|ATGA20OX3|T28J14.140|T28J14_140|YAP169|gibberellin 20-oxidase 3	gibberellin 20-oxidase 3	protein-coding
peak_1695	1	2237860	2238053	promoter-TSS (AT1G07280.2)	promoter-TSS (AT1G07280.2)	-61	AT1G07280.1	AT1G07280	F22G5.38|F22G5_38	Tetratricopeptide repeat (TPR)-like superfamily protein	protein-coding
peak_1696	1	2224667	2224678	exon (AT1G07240.1, exon 1 of 1)	exon (AT1G07240.1, exon 1 of 1)	1047	AT1G07240.1	UGT71C5	F10K1.5|F10K1_5|UDP-glucosyl transferase 71C5	UDP-glucosyl transferase 71C5	protein-coding
peak_1697	2	2201030	2201145	intron (AT2G05790.1, intron 2 of 2)	intron (AT2G05790.1, intron 2 of 2)	1936	AT2G05790.1	AT2G05790	T25M19.1|T25M19_1	O-Glycosyl hydrolases family 17 protein	protein-coding
peak_1698	1	2174971	2175181	promoter-TSS (AT1G07090.1)	promoter-TSS (AT1G07090.1)	-38	AT1G07090.1	LSH6	F10K1.20|F10K1_20|LIGHT SENSITIVE HYPOCOTYLS 6	LIGHT-DEPENDENT SHORT HYPOCOTYLS-like protein (DUF640)	protein-coding
peak_1699	1	2172570	2172843	TTS (AT1G07080.1)	TTS (AT1G07080.1)	2332	AT1G07090.1	LSH6	F10K1.20|F10K1_20|LIGHT SENSITIVE HYPOCOTYLS 6	LIGHT-DEPENDENT SHORT HYPOCOTYLS-like protein (DUF640)	protein-coding
peak_1700	1	2172127	2172300	TTS (AT1G07080.1)	TTS (AT1G07080.1)	2236	AT1G07080.1	AT1G07080	F10K1.21|F10K1_21	Thioredoxin superfamily protein	protein-coding
peak_1701	3	2169903	2170055	TTS (AT3G06868.1)	TTS (AT3G06868.1)	-1019	AT3G06870.1	AT3G06870	-	proline-rich family protein	protein-coding
peak_1702	3	2169257	2169587	promoter-TSS (AT3G06870.1)	promoter-TSS (AT3G06870.1)	-462	AT3G06870.1	AT3G06870	-	proline-rich family protein	protein-coding
peak_1703	5	2166831	2167692	promoter-TSS (AT5G06980.4)	promoter-TSS (AT5G06980.4)	141	AT5G06980.1	AT5G06980	LNK4|MOJ9.15|MOJ9_15|night light-inducible and clock-regulated 4	hypothetical protein	protein-coding
peak_1704	3	2137232	2137650	promoter-TSS (AT3G06770.1)	promoter-TSS (AT3G06770.1)	-91	AT3G06770.3	AT3G06770	-	Pectin lyase-like superfamily protein	protein-coding
peak_1705	3	2131841	2132140	promoter-TSS (AT3G06760.1)	promoter-TSS (AT3G06760.1)	-768	AT3G06760.2	AT3G06760	-	Drought-responsive family protein	protein-coding
peak_1706	3	2131070	2131220	promoter-TSS (AT3G06750.1)	promoter-TSS (AT3G06750.1)	-694	AT3G06750.1	AT3G06750	-	hydroxyproline-rich glycoprotein family protein	protein-coding
peak_1707	2	2025814	2026174	promoter-TSS (AT2G05520.5)	promoter-TSS (AT2G05520.5)	3	AT2G05520.2	GRP-3	ARABIDOPSIS GLYCINE RICH PROTEIN 3|ATGRP-3|ATGRP3|GLYCINE-RICH PROTEIN 3|GRP3|T20G20.13|T20G20_13|glycine-rich protein 3	glycine-rich protein 3	protein-coding
peak_1708	3	2015724	2015967	promoter-TSS (AT3G06510.1)	promoter-TSS (AT3G06510.1)	-401	AT3G06510.1	SFR2	ATSFR2|F5E6.16|F5E6_16|SENSITIVE TO FREEZING 2	Glycosyl hydrolase superfamily protein	protein-coding
peak_1709	1	1888154	1888408	TTS (AT1G04447.1)	TTS (AT1G04447.1)	877	AT1G04447.1	AT1G04447	-	ncRNA	ncRNA
peak_1710	1	1880633	1880904	Intergenic	Intergenic	-2139	AT1G06160.1	ORA59	F9P14.2|F9P14_2|octadecanoid-responsive Arabidopsis AP2/ERF 59	octadecanoid-responsive AP2/ERF 59	protein-coding
peak_1711	1	1879539	1879737	Intergenic	Intergenic	-2065	AT1G06148.1	AT1G06148	-	hypothetical protein	protein-coding
peak_1712	1	1879192	1879384	Intergenic	Intergenic	-1715	AT1G06148.1	AT1G06148	-	hypothetical protein	protein-coding
peak_1713	3	1863935	1864306	promoter-TSS (AT3G06160.1)	promoter-TSS (AT3G06160.1)	-153	AT3G06160.2	AT3G06160	F28L1.10|F28L1_10	AP2/B3-like transcriptional factor family protein	protein-coding
peak_1714	3	1860730	1860791	promoter-TSS (AT3G06145.1)	promoter-TSS (AT3G06145.1)	37	AT3G06145.1	AT3G06145	-	RING zinc finger protein	protein-coding
peak_1715	3	1861152	1861291	promoter-TSS (AT3G06145.1)	promoter-TSS (AT3G06145.1)	-424	AT3G06145.1	AT3G06145	-	RING zinc finger protein	protein-coding
peak_1716	3	1850255	1850417	exon (AT3G06125.1, exon 2 of 2)	exon (AT3G06125.1, exon 2 of 2)	1453	AT3G06125.1	AT3G06125	-	ncRNA	ncRNA
peak_1717	3	1839401	1839646	Intergenic	Intergenic	-1191	AT3G06090.1	AT3G06090	F28L1.2|F28L1_2	transmembrane protein	protein-coding
peak_1718	3	1839138	1839270	Intergenic	Intergenic	-1216	AT3G06080.1	TBL10	F24F17.6|F24F17_6|TRICHOME BIREFRINGENCE-LIKE 10	trichome birefringence-like protein (DUF828)	protein-coding
peak_1719	3	1838349	1838552	promoter-TSS (AT3G06080.2)	promoter-TSS (AT3G06080.2)	-462	AT3G06080.1	TBL10	F24F17.6|F24F17_6|TRICHOME BIREFRINGENCE-LIKE 10	trichome birefringence-like protein (DUF828)	protein-coding
peak_1720	3	1837688	1837789	exon (AT3G06080.2, exon 1 of 4)	exon (AT3G06080.2, exon 1 of 4)	115	AT3G06085.1	AT3G06085	-	hypothetical protein	protein-coding
peak_1721	3	1836359	1836911	promoter-TSS (AT3G06085.1)	promoter-TSS (AT3G06085.1)	-988	AT3G06085.1	AT3G06085	-	hypothetical protein	protein-coding
peak_1722	3	1833685	1834016	TTS (AT3G06080.2)	TTS (AT3G06080.2)	-1660	AT3G06070.1	AT3G06070	F24F17.5|F24F17_5	hypothetical protein	protein-coding
peak_1723	3	1831851	1832451	promoter-TSS (AT3G06070.1)	promoter-TSS (AT3G06070.1)	39	AT3G06070.1	AT3G06070	F24F17.5|F24F17_5	hypothetical protein	protein-coding
peak_1724	3	1830624	1831119	promoter-TSS (AT3G06060.2)	promoter-TSS (AT3G06060.2)	-402	AT3G06060.2	TSC10A	F24F17.4|F24F17_4	NAD(P)-binding Rossmann-fold superfamily protein	protein-coding
peak_1725	1	1830090	1830169	promoter-TSS (AT1G06040.1)	promoter-TSS (AT1G06040.1)	-146	AT1G06040.1	STO	B-box domain protein 24|BBX24|SALT TOLERANCE|T21E18.9|T21E18_9	B-box zinc finger family protein	protein-coding
peak_1726	3	1775643	1775879	TTS (AT3G05937.1)	TTS (AT3G05937.1)	1079	AT3G05937.1	AT3G05937	-	hypothetical protein	protein-coding
peak_1727	3	1767378	1767810	promoter-TSS (AT3G05910.2)	promoter-TSS (AT3G05910.2)	26	AT3G05910.2	AT3G05910	F2O10.13	Pectinacetylesterase family protein	protein-coding
peak_1728	5	1767477	1767597	promoter-TSS (AT5G05870.1)	promoter-TSS (AT5G05870.1)	-93	AT5G05870.1	UGT76C1	K18J17.2|K18J17_2|UDP-glucosyl transferase 76C1	UDP-glucosyl transferase 76C1	protein-coding
peak_1729	3	1763955	1764099	promoter-TSS (AT3G05900.2)	promoter-TSS (AT3G05900.2)	-43	AT3G05900.1	AT3G05900	F2O10.14	neurofilament protein-like protein	protein-coding
peak_1730	5	1758903	1759026	intron (AT5G05840.1, intron 2 of 2)	intron (AT5G05840.1, intron 2 of 2)	1702	AT5G05840.1	AT5G05840	MJJ3.26|MJJ3_26	replication factor C subunit, putative (DUF620)	protein-coding
peak_1731	1	1745606	1745915	intron (AT1G05805.1, intron 1 of 5)	intron (AT1G05805.1, intron 1 of 5)	1316	AT1G05805.1	AT1G05805	ABA-responsive kinase substrate 2|AKS2	basic helix-loop-helix (bHLH) DNA-binding superfamily protein	protein-coding
peak_1732	3	1729792	1729973	promoter-TSS (AT3G01775.1)	promoter-TSS (AT3G01775.1)	96	AT3G01775.1	AT3G01775	-	ncRNA	ncRNA
peak_1733	3	1730167	1730567	promoter-TSS (AT3G01765.1)	promoter-TSS (AT3G01765.1)	-298	AT3G01765.1	AT3G01765	-	ncRNA	ncRNA
peak_1734	3	1728019	1728249	exon (AT3G05800.1, exon 1 of 1)	exon (AT3G05800.1, exon 1 of 1)	983	AT3G05800.1	AIF1	AtBS1(activation-tagged BRI1 suppressor 1)-interacting factor 1|F10A16.9|F10A16_9	AtBS1(activation-tagged BRI1 suppressor 1)-interacting factor 1	protein-coding
peak_1735	5	1711468	1711661	Intergenic	Intergenic	4167	AT5G05700.2	ATE1	ARGININE-TRNA PROTEIN TRANSFERASE 1|ATATE1|DELAYED LEAF SENESCENCE 1|DLS1|MJJ3.1|MJJ3_1|arginine-tRNA protein transferase 1	arginine-tRNA protein transferase 1	protein-coding
peak_1736	5	1709683	1709715	Intergenic	Intergenic	-2751	AT5G05690.1	CPD	CABBAGE 3|CBB3|CONSTITUTIVE PHOTOMORPHOGENIC DWARF|CYP90|CYP90A|CYP90A1|CYTOCHROME P450|CYTOCHROME P450 90A1|CYTOCHROME P450 MONOOXYGENASE|DWARF 3|DWF3|MJJ3.9|MJJ3_9	Cytochrome P450 superfamily protein	protein-coding
peak_1737	5	1706722	1706883	promoter-TSS (AT5G05690.3)	promoter-TSS (AT5G05690.3)	-15	AT5G05690.2	CPD	CABBAGE 3|CBB3|CONSTITUTIVE PHOTOMORPHOGENIC DWARF|CYP90|CYP90A|CYP90A1|CYTOCHROME P450|CYTOCHROME P450 90A1|CYTOCHROME P450 MONOOXYGENASE|DWARF 3|DWF3|MJJ3.9|MJJ3_9	Cytochrome P450 superfamily protein	protein-coding
peak_1738	3	1679125	1679307	promoter-TSS (AT3G05690.2)	promoter-TSS (AT3G05690.2)	-155	AT3G05690.1	NF-YA2	''nuclear factor Y|ATHAP2B|AtNF-YA2|F18C1.4|F18C1_4|HAP2B|HEME ACTIVATOR PROTEIN (YEAST) HOMOLOG 2B|UNE8|UNFERTILIZED EMBRYO SAC 8|nuclear factor Y|subunit A2|subunit A2''	nuclear factor Y, subunit A2	protein-coding
peak_1739	5	1675855	1676065	TTS (AT5G05610.2)	TTS (AT5G05610.2)	3147	AT5G05610.2	AL1	MOP10.15|MOP10_15|alfin-like 1	alfin-like 1	protein-coding
peak_1740	3	1648947	1649091	promoter-TSS (AT3G05650.1)	promoter-TSS (AT3G05650.1)	-277	AT3G05650.1	RLP32	AtRLP32|F18C1.8|F18C1_8|receptor like protein 32	receptor like protein 32	protein-coding
peak_1741	5	1610911	1611199	promoter-TSS (AT5G05450.1)	promoter-TSS (AT5G05450.1)	-682	AT5G05450.1	AT5G05450	K18I23.26|K18I23_26	P-loop containing nucleoside triphosphate hydrolases superfamily protein	protein-coding
peak_1742	5	1609029	1609273	exon (AT5G05440.1, exon 1 of 1)	exon (AT5G05440.1, exon 1 of 1)	163	AT5G05440.1	PYL5	AtPYL5|K18I23.25|K18I23_25|PYRABACTIN RESISTANCE 1-LIKE 5|RCAR8|regulatory component of ABA receptor 8	Polyketide cyclase/dehydrase and lipid transport superfamily protein	protein-coding
peak_1743	5	1608194	1608537	promoter-TSS (AT5G05440.1)	promoter-TSS (AT5G05440.1)	-623	AT5G05440.1	PYL5	AtPYL5|K18I23.25|K18I23_25|PYRABACTIN RESISTANCE 1-LIKE 5|RCAR8|regulatory component of ABA receptor 8	Polyketide cyclase/dehydrase and lipid transport superfamily protein	protein-coding
peak_1744	3	1591992	1592074	exon (AT3G05490.1, exon 1 of 1)	exon (AT3G05490.1, exon 1 of 1)	918	AT3G05490.1	RALFL22	F22F7.6|F22F7_6|ralf-like 22	ralf-like 22	protein-coding
peak_1745	3	1515481	1515542	promoter-TSS (AT3G05320.1)	promoter-TSS (AT3G05320.1)	55	AT3G05320.2	AT3G05320	T12H1.29|T12H1_29	O-fucosyltransferase family protein	protein-coding
peak_1746	3	1515981	1516083	promoter-TSS (AT3G05320.2)	promoter-TSS (AT3G05320.2)	-464	AT3G05320.3	AT3G05320	T12H1.29|T12H1_29	O-fucosyltransferase family protein	protein-coding
peak_1747	3	1515680	1515809	promoter-TSS (AT3G05320.1)	promoter-TSS (AT3G05320.1)	-176	AT3G05320.3	AT3G05320	T12H1.29|T12H1_29	O-fucosyltransferase family protein	protein-coding
peak_1748	1	1504261	1504433	promoter-TSS (AT1G05200.1)	promoter-TSS (AT1G05200.1)	-494	AT1G05190.1	emb2394	YUP8H12.20|YUP8H12_20|embryo defective 2394	Ribosomal protein L6 family	protein-coding
peak_1749	1	1505177	1505235	promoter-TSS (AT1G05200.1)	promoter-TSS (AT1G05200.1)	20	AT1G05200.6	GLR3.4	ATGLR3.4|GLUR3|LIGAND-GATED CHANNEL-LIKE PROTEIN PRECURSOR|YUP8H12.19|YUP8H12_19|glutamate receptor 3.4	glutamate receptor 3.4	protein-coding
peak_1750	4	1499783	1500526	promoter-TSS (AT4G03400.2)	promoter-TSS (AT4G03400.2)	-54	AT4G03400.2	DFL2	DWARF IN LIGHT 2|F9H3.1|GH3-10	Auxin-responsive GH3 family protein	protein-coding
peak_1751	3	1491761	1491898	promoter-TSS (AT3G05230.1)	promoter-TSS (AT3G05230.1)	-255	AT3G05230.1	AT3G05230	T12H1.20|T12H1_20	Signal peptidase subunit	protein-coding
peak_1752	3	1488517	1488747	promoter-TSS (AT3G05220.2)	promoter-TSS (AT3G05220.2)	303	AT3G05220.1	AT3G05220	T12H1.19|T12H1_19	Heavy metal transport/detoxification superfamily protein	protein-coding
peak_1753	3	1485913	1486185	Intergenic	Intergenic	-2280	AT3G05220.1	AT3G05220	T12H1.19|T12H1_19	Heavy metal transport/detoxification superfamily protein	protein-coding
peak_1754	3	1462718	1463065	promoter-TSS (AT3G05165.1)	promoter-TSS (AT3G05165.1)	26	AT3G05165.4	AT3G05165	-	Major facilitator superfamily protein	protein-coding
peak_1755	3	1456778	1457258	TTS (AT3G05165.5)	TTS (AT3G05165.5)	132	AT3G05160.2	AT3G05160	T12H1.12	Major facilitator superfamily protein	protein-coding
peak_1756	3	1456340	1456587	TTS (AT3G05165.5)	TTS (AT3G05165.5)	687	AT3G05160.2	AT3G05160	T12H1.12	Major facilitator superfamily protein	protein-coding
peak_1757	1	1434255	1434555	TTS (AT1G05020.1)	TTS (AT1G05020.1)	-1395	AT1G05010.1	EFE	1-AMINOCYCLOPROPANE-1-CARBOXYLATE OXIDASE|ACO4|EAT1|ETHYLENE-FORMING ENZYME|T7A14.12|T7A14_12|ethylene forming enzyme|ethylene-forming enzyme	ethylene-forming enzyme	protein-coding
peak_1758	5	1380803	1381129	intron (AT5G04770.1, intron 3 of 3)	intron (AT5G04770.1, intron 3 of 3)	2012	AT5G04770.3	CAT6	ARABIDOPSIS THALIANA CATIONIC AMINO ACID TRANSPORTER 6|ATCAT6|MUK11.10|cationic amino acid transporter 6	cationic amino acid transporter 6	protein-coding
peak_1759	3	1358244	1358929	TTS (AT3G04910.2)	TTS (AT3G04910.2)	-2251	AT3G04920.2	AT3G04920	T9J14.13|T9J14_13	Ribosomal protein S24e family protein	protein-coding
peak_1760	3	1354666	1354960	promoter-TSS (AT3G04910.3)	promoter-TSS (AT3G04910.3)	71	AT3G04910.3	WNK1	ATWNK1|T9J14.14|T9J14_14|ZIK4|with no lysine (K) kinase 1	with no lysine (K) kinase 1	protein-coding
peak_1761	3	1291676	1292095	promoter-TSS (AT3G04730.1)	promoter-TSS (AT3G04730.1)	868	AT3G04735.1	RALFL21	RALF-like 21	RALF-like 21	protein-coding
peak_1762	3	1291094	1291213	promoter-TSS (AT3G04730.1)	promoter-TSS (AT3G04730.1)	-262	AT3G04730.1	IAA16	F7O18.22|F7O18_22|indoleacetic acid-induced protein 16	indoleacetic acid-induced protein 16	protein-coding
peak_1763	5	1217149	1217379	promoter-TSS (AT5G04340.1)	promoter-TSS (AT5G04340.1)	98	AT5G04340.1	ZAT6	AtZAT6|C2H2|C2H2 ZINC FINGER TRANSCRIPTION FACTOR|COLD INDUCED ZINC FINGER PROTEIN 2|CZF2|T19N18.70|T19N18_70|zinc finger of Arabidopsis thaliana 6	6	protein-coding
peak_1764	5	1205491	1205639	intron (AT5G04310.2, intron 3 of 4)	intron (AT5G04310.2, intron 3 of 4)	2114	AT5G04310.2	AT5G04310	T19N18.40|T19N18_40	Pectin lyase-like superfamily protein	protein-coding
peak_1765	2	1188534	1188653	TTS (AT2G03890.2)	TTS (AT2G03890.2)	2952	AT2G04595.1	AT2G04595	-	ncRNA	ncRNA
peak_1766	5	1186097	1186248	Intergenic	Intergenic	-1309	AT5G04270.1	AT5G04270	T19N18.6	DHHC-type zinc finger family protein	protein-coding
peak_1767	5	1152531	1152782	TTS (AT5G04190.1)	TTS (AT5G04190.1)	-1084	AT5G04200.1	MC9	AtMC9|AtMCP2f|F21E1.120|F21E1_120|MCP2f|metacaspase 2f|metacaspase 9	metacaspase 9	protein-coding
peak_1768	2	1149044	1149383	promoter-TSS (AT2G03750.1)	promoter-TSS (AT2G03750.1)	48	AT2G03750.1	AT2G03750	F19B11.20|F19B11_20	P-loop containing nucleoside triphosphate hydrolases superfamily protein	protein-coding
peak_1769	5	1129635	1129663	promoter-TSS (AT5G04140.1)	promoter-TSS (AT5G04140.1)	-136	AT5G04140.1	GLU1	F21E1.60|F21E1_60|FD-GOGAT|FERREDOXIN-DEPENDENT GLUTAMATE SYNTHASE|FERREDOXIN-DEPENDENT GLUTAMATE SYNTHASE 1|GLS1|GLUS|GLUTAMATE SYNTHASE|GLUTAMATE SYNTHASE 1|glutamate synthase 1	glutamate synthase 1	protein-coding
peak_1770	1	1130043	1130317	promoter-TSS (AT1G04240.2)	promoter-TSS (AT1G04240.2)	-491	AT1G04240.2	SHY2	F19P19.32|F19P19_32|IAA3|SHORT HYPOCOTYL 2|indole-3-acetic acid inducible 3	AUX/IAA transcriptional regulator family protein	protein-coding
peak_1771	3	1108055	1108903	promoter-TSS (AT3G04210.1)	promoter-TSS (AT3G04210.1)	-227	AT3G04210.2	AT3G04210	T6K12.17|T6K12_17	Disease resistance protein (TIR-NBS class)	protein-coding
peak_1772	3	1086435	1086710	promoter-TSS (AT3G04140.1)	promoter-TSS (AT3G04140.1)	56	AT3G04140.1	AT3G04140	T6K12.24|T6K12_24	Ankyrin repeat family protein	protein-coding
peak_1773	2	1071443	1071710	promoter-TSS (AT2G03530.5)	promoter-TSS (AT2G03530.5)	67	AT2G03530.5	UPS2	ARABIDOPSIS THALIANA UREIDE PERMEASE 2|ATUPS2|T4M8.3|T4M8_3|ureide permease 2	ureide permease 2	protein-coding
peak_1774	4	1066954	1067082	promoter-TSS (AT4G02420.1)	promoter-TSS (AT4G02420.1)	-447	AT4G02420.1	AT4G02420	L-type lectin receptor kinase IV.4|LecRK-IV.4|T14P8.4|T14P8_4	Concanavalin A-like lectin protein kinase family protein	protein-coding
peak_1775	3	1038327	1038363	intron (AT3G04010.1, intron 1 of 1)	intron (AT3G04010.1, intron 1 of 1)	1258	AT3G04010.1	AT3G04010	T11I18.12|T11I18_12	O-Glycosyl hydrolases family 17 protein	protein-coding
peak_1776	2	1018068	1018125	promoter-TSS (AT2G03340.1)	promoter-TSS (AT2G03340.1)	-874	AT2G03340.1	WRKY3	T4M8.23|T4M8_23|WRKY DNA-binding protein 3	WRKY DNA-binding protein 3	protein-coding
peak_1777	2	1018420	1018559	Intergenic	Intergenic	-1267	AT2G03340.1	WRKY3	T4M8.23|T4M8_23|WRKY DNA-binding protein 3	WRKY DNA-binding protein 3	protein-coding
peak_1778	1	1017918	1018071	promoter-TSS (AT1G03970.1)	promoter-TSS (AT1G03970.1)	-64	AT1G03970.1	GBF4	F21M11.10|F21M11_10|G-box binding factor 4	G-box binding factor 4	protein-coding
peak_1779	5	987603	987666	intron (AT5G03760.1, intron 3 of 8)	intron (AT5G03760.1, intron 3 of 8)	2838	AT5G03750.1	AT5G03750	F17C15.170|F17C15_170	E3 ubiquitin-protein ligase	protein-coding
peak_1780	1	983993	984160	promoter-TSS (AT1G03870.1)	promoter-TSS (AT1G03870.1)	-532	AT1G03870.1	FLA9	F21M11.20|F21M11_20|FASCICLIN-like arabinoogalactan 9	FASCICLIN-like arabinoogalactan 9	protein-coding
peak_1781	1	983422	983761	promoter-TSS (AT1G03870.1)	promoter-TSS (AT1G03870.1)	-47	AT1G03870.1	FLA9	F21M11.20|F21M11_20|FASCICLIN-like arabinoogalactan 9	FASCICLIN-like arabinoogalactan 9	protein-coding
peak_1782	1	978937	979164	TTS (AT1G03860.3)	TTS (AT1G03860.3)	-1139	AT1G03850.3	GRXS13	ATGRXS13|F21M11.22|F21M11_22|glutaredoxin 13	Glutaredoxin family protein	protein-coding
peak_1783	5	957291	957570	promoter-TSS (AT5G03680.1)	promoter-TSS (AT5G03680.1)	-181	AT5G03680.1	PTL	F17C15.100|F17C15_100|PETAL LOSS	Duplicated homeodomain-like superfamily protein	protein-coding
peak_1784	5	943996	944170	Intergenic	Intergenic	-3063	AT5G03670.1	TRM28	F17C15.90|F17C15_90|TON1 Recruiting Motif 28	histone-lysine N-methyltransferase SETD1B-like protein	protein-coding
peak_1785	1	933605	933681	exon (AT1G03740.1, exon 1 of 7)	exon (AT1G03740.1, exon 1 of 7)	199	AT1G03740.1	AT1G03740	F21B7.34	Protein kinase superfamily protein	protein-coding
peak_1786	1	932067	932154	promoter-TSS (AT1G03730.1)	promoter-TSS (AT1G03730.1)	-125	AT1G03730.1	AT1G03730	F21B7.33	pyrroline-5-carboxylate reductase	protein-coding
peak_1787	1	931725	931758	exon (AT1G03730.1, exon 1 of 1)	exon (AT1G03730.1, exon 1 of 1)	244	AT1G03730.1	AT1G03730	F21B7.33	pyrroline-5-carboxylate reductase	protein-coding
peak_1788	3	914561	914710	promoter-TSS (AT3G03690.1)	promoter-TSS (AT3G03690.1)	-811	AT3G03690.2	UNE7	T12J13.3|T12J13_3|unfertilized embryo sac 7	Core-2/I-branching beta-1,6-N-acetylglucosaminyltransferase family protein	protein-coding
peak_1789	1	899636	900041	promoter-TSS (AT1G03610.2)	promoter-TSS (AT1G03610.2)	-894	AT1G03610.2	AT1G03610	F21B7.22	plant/protein (DUF789)	protein-coding
peak_1790	5	882686	882893	promoter-TSS (AT5G03520.1)	promoter-TSS (AT5G03520.1)	-522	AT5G03520.1	RAB8C	ARABIDOPSIS RAB HOMOLOG E1D|ATRAB-E1D|ATRAB8C|ATRABE1D|F12E4.300|F12E4_300|RAB GTPase homolog 8C|RAB HOMOLOG E1D|RAB-E1D	RAB GTPase homolog 8C	protein-coding
peak_1791	1	853786	853974	TTS (AT1G03445.1)	TTS (AT1G03445.1)	1729	AT1G03440.1	AT1G03440	F21B7.6|F21B7_6	Leucine-rich repeat (LRR) family protein	protein-coding
peak_1792	5	834429	834517	promoter-TSS (AT5G03390.1)	promoter-TSS (AT5G03390.1)	76	AT5G03380.1	AT5G03380	F12E4.120|F12E4_120	Heavy metal transport/detoxification superfamily protein	protein-coding
peak_1793	5	830898	831109	Intergenic	Intergenic	3286	AT5G03380.2	AT5G03380	F12E4.120|F12E4_120	Heavy metal transport/detoxification superfamily protein	protein-coding
peak_1794	5	828638	828929	Intergenic	Intergenic	-1281	AT5G03370.1	AT5G03370	F12E4.110|F12E4_110	acylphosphatase family	protein-coding
peak_1795	3	822595	822883	TTS (AT3G03460.1)	TTS (AT3G03460.1)	-1087	AT3G03450.1	RGL2	RGA-like 2|T21P5.13|T21P5_13	RGA-like 2	protein-coding
peak_1796	2	799469	799692	promoter-TSS (AT2G02800.2)	promoter-TSS (AT2G02800.2)	11	AT2G02800.1	APK2B	Kin2|PROTEIN KINASE 2B|T20F6.6|T20F6_6|kinase 2|protein kinase 2B	protein kinase 2B	protein-coding
peak_1797	3	799178	799206	promoter-TSS (AT3G03380.2)	promoter-TSS (AT3G03380.2)	-44	AT3G03370.1	AT3G03370	T21P5.21|T21P5_21	hypothetical protein	protein-coding
peak_1798	5	766403	766530	TTS (AT5G03220.1)	TTS (AT5G03220.1)	2451	AT5G03220.1	AT5G03220	-	Mediator complex, subunit Med7	protein-coding
peak_1799	5	766816	767167	TTS (AT5G03220.1)	TTS (AT5G03220.1)	1926	AT5G03220.1	AT5G03220	-	Mediator complex, subunit Med7	protein-coding
peak_1800	4	744173	744408	promoter-TSS (AT4G01720.1)	promoter-TSS (AT4G01720.1)	-514	AT4G01720.1	WRKY47	AtWRKY47|T15B16.12|T15B16_12	WRKY family transcription factor	protein-coding
peak_1801	5	731593	731932	TTS (AT5G03110.1)	TTS (AT5G03110.1)	1635	AT5G03110.1	AT5G03110	F15A17.140|F15A17_140	protamine P1 family protein	protein-coding
peak_1802	3	729433	729612	promoter-TSS (AT3G03160.1)	promoter-TSS (AT3G03160.1)	116	AT3G03150.1	AT3G03150	T17B22.16|T17B22_16	hypothetical protein	protein-coding
peak_1803	5	713874	714216	promoter-TSS (AT5G03040.1)	promoter-TSS (AT5G03040.1)	-912	AT5G03040.1	iqd2	F15A17.70|F15A17_70|IQ-domain 2	IQ-domain 2	protein-coding
peak_1804	5	689817	689873	promoter-TSS (AT5G02950.1)	promoter-TSS (AT5G02950.1)	110	AT5G02940.1	AT5G02940	F9G14.250|F9G14_250	ion channel POLLUX-like protein, putative (DUF1012)	protein-coding
peak_1805	3	649292	649389	promoter-TSS (AT3G02910.1)	promoter-TSS (AT3G02910.1)	-474	AT3G02910.1	AT3G02910	F13E7.14|F13E7_14	AIG2-like (avirulence induced gene) family protein	protein-coding
peak_1806	4	620634	620755	promoter-TSS (AT4G01460.2)	promoter-TSS (AT4G01460.2)	3	AT4G01460.1	AT4G01460	F11O4.13|F11O4_13	basic helix-loop-helix (bHLH) DNA-binding superfamily protein	protein-coding
peak_1807	4	619631	619677	Intergenic	Intergenic	-1037	AT4G01460.1	AT4G01460	F11O4.13|F11O4_13	basic helix-loop-helix (bHLH) DNA-binding superfamily protein	protein-coding
peak_1808	4	619876	620013	promoter-TSS (AT4G01460.2)	promoter-TSS (AT4G01460.2)	-747	AT4G01460.1	AT4G01460	F11O4.13|F11O4_13	basic helix-loop-helix (bHLH) DNA-binding superfamily protein	protein-coding
peak_1809	3	596391	596543	promoter-TSS (AT3G02750.2)	promoter-TSS (AT3G02750.2)	29	AT3G02750.1	AT3G02750	F13E7.31|F13E7_31	Protein phosphatase 2C family protein	protein-coding
peak_1810	1	575649	575774	promoter-TSS (AT1G02670.6)	promoter-TSS (AT1G02670.6)	-211	AT1G02670.1	AT1G02670	T14P4.5|T14P4_5	P-loop containing nucleoside triphosphate hydrolases superfamily protein	protein-coding
peak_1811	1	564396	565038	intron (AT1G02640.1, intron 1 of 4)	intron (AT1G02640.1, intron 1 of 4)	699	AT1G02640.1	BXL2	ATBXL2|BETA-XYLOSIDASE 2|T14P4.8|T14P4_8|beta-xylosidase 2	beta-xylosidase 2	protein-coding
peak_1812	1	559808	560078	TTS (AT1G02630.1)	TTS (AT1G02630.1)	208	AT1G04137.1	AT1G04137	-	ncRNA	ncRNA
peak_1813	1	556513	556696	promoter-TSS (AT1G02620.1)	promoter-TSS (AT1G02620.1)	-452	AT1G02610.1	AT1G02610	T14P4.10|T14P4_10	RING/FYVE/PHD zinc finger superfamily protein	protein-coding
peak_1814	1	555888	556181	promoter-TSS (AT1G02610.3)	promoter-TSS (AT1G02610.3)	118	AT1G02610.2	AT1G02610	T14P4.10|T14P4_10	RING/FYVE/PHD zinc finger superfamily protein	protein-coding
peak_1815	1	557055	557243	promoter-TSS (AT1G02620.1)	promoter-TSS (AT1G02620.1)	57	AT1G02620.1	AT1G02620	T14P4.21|T14P4_21	Ras-related small GTP-binding family protein	protein-coding
peak_1816	1	555157	555435	promoter-TSS (AT1G02610.3)	promoter-TSS (AT1G02610.3)	-59	AT1G02610.3	AT1G02610	T14P4.10|T14P4_10	RING/FYVE/PHD zinc finger superfamily protein	protein-coding
peak_1817	4	553354	553420	promoter-TSS (AT4G01335.1)	promoter-TSS (AT4G01335.1)	55	AT4G01335.2	AT4G01335	-	TATA box-binding protein associated factor RNA polymerase I subunit B-like protein	protein-coding
peak_1818	4	550001	550622	promoter-TSS (AT4G01330.3)	promoter-TSS (AT4G01330.3)	-38	AT4G01330.3	AT4G01330	F2N1.22|F2N1_22	Protein kinase superfamily protein	protein-coding
peak_1819	5	545301	545352	promoter-TSS (AT5G02470.1)	promoter-TSS (AT5G02470.1)	-371	AT5G02470.2	DPA	DPA TRANSCRIPTION FACTOR|T22P11.60|T22P11_60	Transcription factor DP	protein-coding
peak_1820	2	521261	521706	exon (AT2G02080.2, exon 1 of 4)	exon (AT2G02080.2, exon 1 of 4)	224	AT2G02080.2	IDD4	AtIDD4|F5O4.15|F5O4_15|indeterminate(ID)-domain 4	indeterminate(ID)-domain 4	protein-coding
peak_1821	2	504788	505194	promoter-TSS (AT2G02070.2)	promoter-TSS (AT2G02070.2)	-384	AT2G02070.2	IDD5	AtIDD5|F5O4.16|F5O4_16|indeterminate(ID)-domain 5	indeterminate(ID)-domain 5	protein-coding
peak_1822	3	488742	488871	promoter-TSS (AT3G02400.1)	promoter-TSS (AT3G02400.1)	1	AT3G02390.2	AT3G02390	F11A12.8|F11A12_8	hypothetical protein	protein-coding
peak_1823	3	487103	487314	TTS (AT3G02370.2)	TTS (AT3G02370.2)	-1572	AT3G02390.1	AT3G02390	F11A12.8|F11A12_8	hypothetical protein	protein-coding
peak_1824	4	475778	475877	Intergenic	Intergenic	-1314	AT4G01100.2	ADNT1	F2N1.16|F2N1_16|adenine nucleotide transporter 1	adenine nucleotide transporter 1	protein-coding
peak_1825	4	475404	475579	Intergenic	Intergenic	-1612	AT4G01090.1	AT4G01090	F2N1.13|F2N1_13	hypothetical protein (DUF3133)	protein-coding
peak_1826	1	469357	469728	promoter-TSS (AT1G02350.1)	promoter-TSS (AT1G02350.1)	-276	AT1G02350.1	AT1G02350	T6A9.34	protoporphyrinogen oxidase-like protein	protein-coding
peak_1827	1	468664	469041	promoter-TSS (AT1G02350.1)	promoter-TSS (AT1G02350.1)	-966	AT1G02350.1	AT1G02350	T6A9.34	protoporphyrinogen oxidase-like protein	protein-coding
peak_1828	1	453010	453403	promoter-TSS (AT1G02300.1)	promoter-TSS (AT1G02300.1)	99	AT1G02300.1	AT1G02300	T6A9.28|T7I23.12|T7I23_12	Cysteine proteinases superfamily protein	protein-coding
peak_1829	5	448940	448959	exon (AT5G02230.2, exon 1 of 7)	exon (AT5G02230.2, exon 1 of 7)	760	AT5G02230.2	AT5G02230	T7H20.280|T7H20_280	Haloacid dehalogenase-like hydrolase (HAD) superfamily protein	protein-coding
peak_1830	2	428681	428927	promoter-TSS (AT2G01930.2)	promoter-TSS (AT2G01930.2)	96	AT2G01930.1	BPC1	ATBPC1|BASIC PENTACYSTEINE1|BBR|F23I14.2|F23I14_2|basic pentacysteine1	basic pentacysteine1	protein-coding
peak_1831	3	401616	401647	Intergenic	Intergenic	-1671	AT3G02170.1	LNG2	F1C9.4|LONGIFOLIA2|TON1 Recruiting Motif 1|TRM1	longifolia2	protein-coding
peak_1832	3	400014	400101	promoter-TSS (AT3G02170.3)	promoter-TSS (AT3G02170.3)	-97	AT3G02170.1	LNG2	F1C9.4|LONGIFOLIA2|TON1 Recruiting Motif 1|TRM1	longifolia2	protein-coding
peak_1833	3	400245	400489	promoter-TSS (AT3G02170.3)	promoter-TSS (AT3G02170.3)	-407	AT3G02170.1	LNG2	F1C9.4|LONGIFOLIA2|TON1 Recruiting Motif 1|TRM1	longifolia2	protein-coding
peak_1834	3	390830	391127	exon (AT3G02150.2, exon 1 of 2)	exon (AT3G02150.2, exon 1 of 2)	258	AT3G02150.1	PTF1	CYCLOIDEA AND PCF TRANSCRIPTION FACTOR 13|F1C9.6|TCP13|TEOSINTE BRANCHED1|TFPD|plastid transcription factor 1	plastid transcription factor 1	protein-coding
peak_1835	3	388905	388992	TTS (AT3G01095.1)	TTS (AT3G01095.1)	750	AT3G01095.1	AT3G01095	-	ncRNA	ncRNA
peak_1836	3	389172	389333	TTS (AT3G01095.1)	TTS (AT3G01095.1)	1054	AT3G01095.1	AT3G01095	-	ncRNA	ncRNA
peak_1837	2	387552	387989	promoter-TSS (AT2G01860.1)	promoter-TSS (AT2G01860.1)	-285	AT2G01860.1	EMB975	EMBRYO DEFECTIVE 975|T23K3.5|T23K3_5	Tetratricopeptide repeat (TPR)-like superfamily protein	protein-coding
peak_1838	3	386516	387519	promoter-TSS (AT3G02140.1)	promoter-TSS (AT3G02140.1)	34	AT3G02140.1	TMAC2	ABI FIVE BINDING PROTEIN 4|AFP4|F1C9.7|TWO OR MORE ABRES-CONTAINING GENE 2	AFP2 (ABI five-binding protein 2) family protein	protein-coding
peak_1839	3	384390	384610	TTS (AT3G02140.1)	TTS (AT3G02140.1)	2551	AT3G02140.1	TMAC2	ABI FIVE BINDING PROTEIN 4|AFP4|F1C9.7|TWO OR MORE ABRES-CONTAINING GENE 2	AFP2 (ABI five-binding protein 2) family protein	protein-coding
peak_1840	2	379565	379758	Intergenic	Intergenic	-5510	AT2G01850.1	EXGT-A3	ATXTH27|T23K3.4|T23K3_4|XTH27|XYLOGLUCAN ENDOTRANSGLUCOSYLASE/HYDROLASE 27|endoxyloglucan transferase A3	endoxyloglucan transferase A3	protein-coding
peak_1841	2	380758	381016	Intergenic	Intergenic	-4284	AT2G01850.1	EXGT-A3	ATXTH27|T23K3.4|T23K3_4|XTH27|XYLOGLUCAN ENDOTRANSGLUCOSYLASE/HYDROLASE 27|endoxyloglucan transferase A3	endoxyloglucan transferase A3	protein-coding
peak_1842	2	380059	380284	Intergenic	Intergenic	-5000	AT2G01850.1	EXGT-A3	ATXTH27|T23K3.4|T23K3_4|XTH27|XYLOGLUCAN ENDOTRANSGLUCOSYLASE/HYDROLASE 27|endoxyloglucan transferase A3	endoxyloglucan transferase A3	protein-coding
peak_1843	5	312797	313162	TTS (AT5G01810.1)	TTS (AT5G01810.1)	2426	AT5G01820.1	SR1	ATCIPK14|ATSR1|CBL-INTERACTING PROTEIN KINASE 14|CIPK14|PKS24|SERINE/THREONINE PROTEIN KINASE 1|SNF1-RELATED PROTEIN KINASE 3.15|SOS2-like protein kinase 24|SnRK3.15|T20L15.90|T20L15_90|serine/threonine protein kinase 1	serine/threonine protein kinase 1	protein-coding
peak_1844	5	312140	312653	TTS (AT5G01810.1)	TTS (AT5G01810.1)	2962	AT5G01810.2	CIPK15	ATPK10|CBL-interacting protein kinase 15|PKS3|PROTEIN KINASE 10|SERINE/THREONINE PROTEIN KINASE 10|SIP2|SMALL AND BASIC INTRINSIC PROTEIN 2|SNF1-RELATED PROTEIN KINASE 3.1|SNRK3.1|SOS3-INTERACTING PROTEIN 2|T20L15.80|T20L15_80	CBL-interacting protein kinase 15	protein-coding
peak_1845	5	309540	309676	TTS (AT5G01800.1)	TTS (AT5G01800.1)	174	AT5G01810.2	CIPK15	ATPK10|CBL-interacting protein kinase 15|PKS3|PROTEIN KINASE 10|SERINE/THREONINE PROTEIN KINASE 10|SIP2|SMALL AND BASIC INTRINSIC PROTEIN 2|SNF1-RELATED PROTEIN KINASE 3.1|SNRK3.1|SOS3-INTERACTING PROTEIN 2|T20L15.80|T20L15_80	CBL-interacting protein kinase 15	protein-coding
peak_1846	5	309109	309172	promoter-TSS (AT5G01810.1)	promoter-TSS (AT5G01810.1)	-234	AT5G01810.1	CIPK15	ATPK10|CBL-interacting protein kinase 15|PKS3|PROTEIN KINASE 10|SERINE/THREONINE PROTEIN KINASE 10|SIP2|SMALL AND BASIC INTRINSIC PROTEIN 2|SNF1-RELATED PROTEIN KINASE 3.1|SNRK3.1|SOS3-INTERACTING PROTEIN 2|T20L15.80|T20L15_80	CBL-interacting protein kinase 15	protein-coding
peak_1847	1	302381	302489	promoter-TSS (AT1G01830.2)	promoter-TSS (AT1G01830.2)	-125	AT1G01830.2	AT1G01830	T1N6.25|T1N6_25	ARM repeat superfamily protein	protein-coding
peak_1848	4	300337	300657	intron (AT4G00730.2, intron 7 of 7)	intron (AT4G00730.2, intron 7 of 7)	-3018	AT4G00720.1	SK32	ASKTHETA|ATSK32|F6N23.11|F6N23_11|SHAGGY-LIKE PROTEIN KINASE THETA|shaggy-like protein kinase 32	shaggy-like protein kinase 32	protein-coding
peak_1849	5	286890	286928	promoter-TSS (ENSRNA049758073-T1)	promoter-TSS (ENSRNA049758073-T1)	-675	at5g01747
peak_1850	5	270620	270735	promoter-TSS (AT5G01720.1)	promoter-TSS (AT5G01720.1)	-31	AT5G01720.1	AT5G01720	F7A7.240|F7A7_240	RNI-like superfamily protein	protein-coding
peak_1851	1	270555	270663	promoter-TSS (AT1G01730.1)	promoter-TSS (AT1G01730.1)	-188	AT1G01730.1	AT1G01730	T1N6.14|T1N6_14	hypothetical protein	protein-coding
peak_1852	5	266775	267070	TTS (AT5G00785.1)	TTS (AT5G00785.1)	282	AT5G00785.1	AT5G00785	-	ncRNA	ncRNA
peak_1853	5	230056	230294	promoter-TSS (AT5G01610.1)	promoter-TSS (AT5G01610.1)	-124	AT5G01600.1	FER1	ARABIDOPSIS THALIANA FERRETIN 1|ATFER1|ferretin 1	ferretin 1	protein-coding
peak_1854	1	228248	228434	promoter-TSS (AT1G01620.1)	promoter-TSS (AT1G01620.1)	-458	AT1G01630.1	AT1G01630	T1N6.1|T1N6_1	Sec14p-like phosphatidylinositol transfer family protein	protein-coding
peak_1855	1	227250	227394	promoter-TSS (AT1G01620.2)	promoter-TSS (AT1G01620.2)	-20	AT1G01620.2	PIP1C	F22L4.16|F22L4_16|PIP1;3|PLASMA MEMBRANE INTRINSIC PROTEIN 1;3|TMP-B|plasma membrane intrinsic protein 1C	plasma membrane intrinsic protein 1C	protein-coding
peak_1856	1	227564	227798	promoter-TSS (AT1G01620.2)	promoter-TSS (AT1G01620.2)	-138	AT1G01620.1	PIP1C	F22L4.16|F22L4_16|PIP1;3|PLASMA MEMBRANE INTRINSIC PROTEIN 1;3|TMP-B|plasma membrane intrinsic protein 1C	plasma membrane intrinsic protein 1C	protein-coding
peak_1857	1	226045	226251	intron (AT1G01620.1, intron 3 of 3)	intron (AT1G01620.1, intron 3 of 3)	1154	AT1G01620.2	PIP1C	F22L4.16|F22L4_16|PIP1;3|PLASMA MEMBRANE INTRINSIC PROTEIN 1;3|TMP-B|plasma membrane intrinsic protein 1C	plasma membrane intrinsic protein 1C	protein-coding
peak_1858	5	206135	206335	promoter-TSS (AT5G01520.2)	promoter-TSS (AT5G01520.2)	-197	AT5G01520.1	AIRP2	ABA Insensitive RING Protein 2|AtAIRP2|F7A7.40|F7A7_40	RING/U-box superfamily protein	protein-coding
peak_1859	1	199599	199867	TTS (AT1G01540.2)	TTS (AT1G01540.2)	103	AT1G01550.2	BPS1	BYPASS 1|F22L4.9|F22L4_9	BPS1-like protein (DUF793)	protein-coding
peak_1860	1	199259	199347	promoter-TSS (AT1G01550.1)	promoter-TSS (AT1G01550.1)	-224	AT1G01550.1	BPS1	BYPASS 1|F22L4.9|F22L4_9	BPS1-like protein (DUF793)	protein-coding
peak_1861	1	198613	198726	promoter-TSS (AT1G01550.1)	promoter-TSS (AT1G01550.1)	-858	AT1G01550.1	BPS1	BYPASS 1|F22L4.9|F22L4_9	BPS1-like protein (DUF793)	protein-coding
peak_1862	3	197957	198147	promoter-TSS (AT3G01500.1)	promoter-TSS (AT3G01500.1)	-78	AT3G01500.1	CA1	ARABIDOPSIS THALIANA SALICYLIC ACID-BINDING PROTEIN 3|ATBCA1|ATSABP3|BETA CARBONIC ANHYDRASE 1|F4P13.5|F4P13_5|SABP3|SALICYLIC ACID-BINDING PROTEIN 3|carbonic anhydrase 1	carbonic anhydrase 1	protein-coding
peak_1863	4	193497	193518	promoter-TSS (AT4G00440.3)	promoter-TSS (AT4G00440.3)	-21	AT4G00440.1	TRM15	A_IG005I10.23|A_IG005I10_23|F5I10.23|F5I10_23|TON1 Recruiting Motif 15	GPI-anchored adhesin-like protein, putative (DUF3741)	protein-coding
peak_1864	3	193512	193703	promoter-TSS (AT3G01490.2)	promoter-TSS (AT3G01490.2)	-70	AT3G01490.2	AT3G01490	F4P13.4|F4P13_4	Protein kinase superfamily protein	protein-coding
peak_1865	3	188210	188494	promoter-TSS (AT3G01480.1)	promoter-TSS (AT3G01480.1)	31	AT3G01480.1	CYP38	ARABIDOPSIS CYCLOPHILIN 38|ATCYP38|F4P13.3|F4P13_3|cyclophilin 38	cyclophilin 38	protein-coding
peak_1866	3	184942	185109	promoter-TSS (AT3G01470.1)	promoter-TSS (AT3G01470.1)	-622	AT3G01470.1	HB-1	ARABIDOPSIS THALIANA HOMEOBOX 1|ATHB-1|ATHB1|F4P13.2|F4P13_2|HAT5|HD-ZIP-1|HOMEODOMAIN PROTEIN FROM ARABIDOIPSIS THALIANA 5|homeobox 1	homeobox 1	protein-coding
peak_1867	1	183245	183717	promoter-TSS (AT1G01490.2)	promoter-TSS (AT1G01490.2)	-732	AT1G01490.1	AT1G01490	F22L4.5|F22L4_5	Heavy metal transport/detoxification superfamily protein	protein-coding
peak_1868	1	181830	182784	exon (AT1G01490.2, exon 1 of 4)	exon (AT1G01490.2, exon 1 of 4)	190	AT1G01490.4	AT1G01490	F22L4.5|F22L4_5	Heavy metal transport/detoxification superfamily protein	protein-coding
peak_1869	2	181161	181266	exon (AT2G01420.3, exon 3 of 5)	exon (AT2G01420.3, exon 3 of 5)	-2010	AT2G03985.1	AT2G03985	-	ncRNA	ncRNA
peak_1870	1	178842	179062	TTS (AT1G01480.2)	TTS (AT1G01480.2)	2811	AT1G01480.2	ACS2	1-AMINOCYCLOPROPANE-1-CARBOXYLATE SYNTHASE|1-amino-cyclopropane-1-carboxylate synthase 2|AT-ACC2|EC 4.4.1.14|F22L4.4|F22L4_4|S-ADENOSYL-L-METHIONINE METHYLTHIOADENOSINE-LYASE	1-amino-cyclopropane-1-carboxylate synthase 2	protein-coding
peak_1871	1	159177	159544	promoter-TSS (AT1G01430.1)	promoter-TSS (AT1G01430.1)	-537	AT1G01430.1	TBL25	F6F3.23|F6F3_23|TRICHOME BIREFRINGENCE-LIKE 25	TRICHOME BIREFRINGENCE-LIKE 25	protein-coding
peak_1872	1	156410	156581	promoter-TSS (AT1G01420.1)	promoter-TSS (AT1G01420.1)	-317	AT1G01420.2	UGT72B3	F6F3.22|F6F3_22|UDP-glucosyl transferase 72B3	UDP-glucosyl transferase 72B3	protein-coding
peak_1873	1	130521	130763	promoter-TSS (AT1G01320.2)	promoter-TSS (AT1G01320.2)	-65	AT1G01320.2	AT1G01320	F6F3.12|F6F3_12	Tetratricopeptide repeat (TPR)-like superfamily protein	protein-coding
peak_1874	1	116830	117005	TTS (AT1G01290.2)	TTS (AT1G01290.2)	133	AT1G01300.1	AT1G01300	F6F3.10|F6F3_10	Eukaryotic aspartyl protease family protein	protein-coding
peak_1875	1	107731	107846	Intergenic	Intergenic	-1158	AT1G01260.3	AT1G01260	F6F3.7|F6F3_7|JAM2|Jasmonate Associated MYC2 LIKE 2	basic helix-loop-helix (bHLH) DNA-binding superfamily protein	protein-coding
peak_1876	1	99496	99725	promoter-TSS (AT1G01240.1)	promoter-TSS (AT1G01240.1)	-255	AT1G01240.4	AT1G01240	F633.5|F633_5|F6F3.27	transmembrane protein	protein-coding
peak_1877	5	86004	86203	TTS (AT5G01220.2)	TTS (AT5G01220.2)	155	AT5G01215.2	AT5G01215	-	ncRNA	ncRNA
peak_1878	1	74692	74711	promoter-TSS (AT1G01170.1)	promoter-TSS (AT1G01170.1)	30	AT1G01170.2	AT1G01170	F6F3.32	ozone-responsive stress-like protein (DUF1138)	protein-coding
peak_1879	1	67660	67916	promoter-TSS (AT1G01140.3)	promoter-TSS (AT1G01140.3)	-14	AT1G01140.1	CIPK9	CBL-interacting protein kinase 9|F6F3.28|PKS6|PROTEIN KINASE 6|SNF1-RELATED PROTEIN KINASE 3.12|SnRK3.12	CBL-interacting protein kinase 9	protein-coding
peak_1880	4	59227	59440	exon (AT4G00150.1, exon 1 of 1)	exon (AT4G00150.1, exon 1 of 1)	162	AT4G00150.1	HAM3	ARABIDOPSIS THALIANA HAIRY MERISTEM 3|ATHAM3|F6N15.20|F6N15_20|HAIRY MERISTEM 3|LOM3|LOST MERISTEMS 3|SCL6-IV	GRAS family transcription factor	protein-coding
peak_1881	1	13348	13548	exon (AT1G01030.1, exon 1 of 2)	exon (AT1G01030.1, exon 1 of 2)	266	AT1G01030.2	NGA3	NGATHA3|T25K16.3|T25K16_3	AP2/B3-like transcriptional factor family protein	protein-coding

## Sheet: BRM SA Peaks
PeakID	Chr	Start	End	Annotation	Detailed Annotation	Distance to TSS	Nearest PromoterID	Gene Name	Gene Alias	Gene Description	Gene Type
peak_1	1	30390987	30391447	promoter-TSS (AT1G80870.1)	promoter-TSS (AT1G80870.1)	-682	AT1G80870.1	AT1G80870	F23A5.23|F23A5_23	Protein kinase superfamily protein	protein-coding
peak_2	1	30387389	30388056	promoter-TSS (AT1G80850.1)	promoter-TSS (AT1G80850.1)	-120	AT1G80850.1	AT1G80850	F23A5.20|F23A5_20	DNA glycosylase superfamily protein	protein-coding
peak_3	1	30386619	30386750	promoter-TSS (AT1G09987.1)	promoter-TSS (AT1G09987.1)	-49	AT1G09987.1	AT1G09987	-	ncRNA	ncRNA
peak_4	1	30383443	30383785	promoter-TSS (AT1G80840.1)	promoter-TSS (AT1G80840.1)	53	AT1G80840.1	WRKY40	ATWRKY40|F23A5.19|F23A5_19|WRKY DNA-binding protein 40	WRKY DNA-binding protein 40	protein-coding
peak_5	1	30382723	30382837	promoter-TSS (AT1G80840.1)	promoter-TSS (AT1G80840.1)	-781	AT1G80840.1	WRKY40	ATWRKY40|F23A5.19|F23A5_19|WRKY DNA-binding protein 40	WRKY DNA-binding protein 40	protein-coding
peak_6	1	30380398	30380621	Intergenic	Intergenic	-3052	AT1G80840.1	WRKY40	ATWRKY40|F23A5.19|F23A5_19|WRKY DNA-binding protein 40	WRKY DNA-binding protein 40	protein-coding
peak_7	1	30376229	30376479	promoter-TSS (AT1G80830.1)	promoter-TSS (AT1G80830.1)	-282	AT1G80830.2	NRAMP1	ATNRAMP1|F23A5.18|F23A5_18|PMIT1|natural resistance-associated macrophage protein 1	natural resistance-associated macrophage protein 1	protein-coding
peak_8	1	30371782	30372019	TTS (AT1G80830.1)	TTS (AT1G80830.1)	1426	AT1G80820.2	CCR2	ATCCR2|F23A5.17|F23A5_17|cinnamoyl coa reductase	cinnamoyl coa reductase	protein-coding
peak_9	1	30310724	30311163	promoter-TSS (AT1G80640.1)	promoter-TSS (AT1G80640.1)	-276	AT1G80630.1	AT1G80630	T21F11.4|T21F11_4	RNI-like superfamily protein	protein-coding
peak_10	1	30304040	30304279	promoter-TSS (AT1G80620.1)	promoter-TSS (AT1G80620.1)	269	AT1G80610.1	AT1G80610	T21F11.6|T21F11_6	hypothetical protein	protein-coding
peak_11	1	30302306	30303238	intron (AT1G80610.1, intron 1 of 4)	intron (AT1G80610.1, intron 1 of 4)	1656	AT1G80610.1	AT1G80610	T21F11.6|T21F11_6	hypothetical protein	protein-coding
peak_12	1	30280582	30280962	promoter-TSS (AT1G80530.1)	promoter-TSS (AT1G80530.1)	-413	AT1G80530.1	AT1G80530	T21F11.14|T21F11_14	Major facilitator superfamily protein	protein-coding
peak_13	1	30268658	30268795	Intergenic	Intergenic	-1601	AT1G80490.2	TPR1	T21F11.18|T21F11_18|TOPLESS-related 1	TOPLESS-related 1	protein-coding
peak_14	1	30267036	30267498	promoter-TSS (AT1G80490.3)	promoter-TSS (AT1G80490.3)	-142	AT1G80490.2	TPR1	T21F11.18|T21F11_18|TOPLESS-related 1	TOPLESS-related 1	protein-coding
peak_15	1	30250351	30250525	Intergenic	Intergenic	-1101	AT1G80460.1	NHO1	GLI1|T21F11.21|T21F11_21|nonhost resistance to P. s. phaseolicola 1	Actin-like ATPase superfamily protein	protein-coding
peak_16	1	30249268	30249444	promoter-TSS (AT1G80460.2)	promoter-TSS (AT1G80460.2)	-19	AT1G80460.1	NHO1	GLI1|T21F11.21|T21F11_21|nonhost resistance to P. s. phaseolicola 1	Actin-like ATPase superfamily protein	protein-coding
peak_17	1	30244907	30245182	promoter-TSS (AT1G80450.1)	promoter-TSS (AT1G80450.1)	-95	AT1G80450.1	AT1G80450	T21F11.22|T21F11_22	VQ motif-containing protein	protein-coding
peak_18	1	30243818	30244115	TTS (AT1G80440.1)	TTS (AT1G80440.1)	983	AT1G80450.1	AT1G80450	T21F11.22|T21F11_22	VQ motif-containing protein	protein-coding
peak_19	1	30243577	30243613	TTS (AT1G80440.1)	TTS (AT1G80440.1)	1354	AT1G80450.1	AT1G80450	T21F11.22|T21F11_22	VQ motif-containing protein	protein-coding
peak_20	1	30241323	30241566	promoter-TSS (AT1G80440.1)	promoter-TSS (AT1G80440.1)	-8	AT1G80440.1	AT1G80440	KFB20|KISS ME DEADLY 1|KMD1|Kelch repeat F-box 20|T21F11.23|T21F11_23	Galactose oxidase/kelch repeat superfamily protein	protein-coding
peak_21	1	30240704	30240889	promoter-TSS (AT1G80440.1)	promoter-TSS (AT1G80440.1)	-656	AT1G80440.1	AT1G80440	KFB20|KISS ME DEADLY 1|KMD1|Kelch repeat F-box 20|T21F11.23|T21F11_23	Galactose oxidase/kelch repeat superfamily protein	protein-coding
peak_22	1	30238556	30239478	promoter-TSS (AT1G09973.1)	promoter-TSS (AT1G09973.1)	-482	AT1G80420.2	ATXRCC1	T21F11.25|T21F11_25|XRCC1|homolog of X-ray repair cross complementing 1	BRCT domain-containing DNA repair protein	protein-coding
peak_23	1	30239611	30239981	promoter-TSS (AT1G09973.1)	promoter-TSS (AT1G09973.1)	46	AT1G09973.1	AT1G09973	-	ncRNA	ncRNA
peak_24	1	30224552	30224679	promoter-TSS (AT1G80400.1)	promoter-TSS (AT1G80400.1)	-561	AT1G80400.1	AT1G80400	F5I6.15|F5I6_15	RING/U-box superfamily protein	protein-coding
peak_25	1	30190125	30190742	TTS (AT1G80290.2)	TTS (AT1G80290.2)	-1105	AT1G80300.1	NTT1	AATP1|ATNTT1|F5I6.5|F5I6_5|nucleotide transporter 1	nucleotide transporter 1	protein-coding
peak_26	1	30190985	30191101	promoter-TSS (AT1G80300.1)	promoter-TSS (AT1G80300.1)	-495	AT1G80300.1	NTT1	AATP1|ATNTT1|F5I6.5|F5I6_5|nucleotide transporter 1	nucleotide transporter 1	protein-coding
peak_27	1	30188098	30188343	promoter-TSS (AT1G80290.2)	promoter-TSS (AT1G80290.2)	-144	AT1G80290.2	AT1G80290	F5I6.4|F5I6_4	Nucleotide-diphospho-sugar transferases superfamily protein	protein-coding
peak_28	1	30187035	30187186	promoter-TSS (AT1G80290.1)	promoter-TSS (AT1G80290.1)	-394	AT1G80280.1	AT1G80280	F5I6.3|F5I6_3	alpha/beta-Hydrolases superfamily protein	protein-coding
peak_29	1	30158662	30158882	promoter-TSS (AT1G80180.1)	promoter-TSS (AT1G80180.1)	-151	AT1G80190.3	PSF1	F18B13.27|F18B13_27|partner of SLD five 1	partner of SLD five 1	protein-coding
peak_30	1	30157616	30157746	exon (AT1G80180.1, exon 1 of 1)	exon (AT1G80180.1, exon 1 of 1)	127	AT1G80180.1	AT1G80180	F18B13.26|F18B13_26	hypothetical protein	protein-coding
peak_31	1	30156591	30156918	promoter-TSS (AT1G80170.1)	promoter-TSS (AT1G80170.1)	-860	AT1G80170.1	AT1G80170	F18B13.25|F18B13_25	Pectin lyase-like superfamily protein	protein-coding
peak_32	1	30156202	30156271	promoter-TSS (AT1G80170.1)	promoter-TSS (AT1G80170.1)	-342	AT1G80170.1	AT1G80170	F18B13.25|F18B13_25	Pectin lyase-like superfamily protein	protein-coding
peak_33	1	30142581	30143621	promoter-TSS (AT1G80130.1)	promoter-TSS (AT1G80130.1)	-404	AT1G80130.1	AT1G80130	F18B13.21|F18B13_21	Tetratricopeptide repeat (TPR)-like superfamily protein	protein-coding
peak_34	1	30111242	30111453	promoter-TSS (AT1G80040.3)	promoter-TSS (AT1G80040.3)	-63	AT1G80040.1	AT1G80040	F18B13.13|F18B13_13	ubiquitin system component Cue	protein-coding
peak_35	1	30011722	30011749	promoter-TSS (AT1G79760.1)	promoter-TSS (AT1G79760.1)	-45	AT1G79750.1	NADP-ME4	ATNADP-ME4|Arabidopsis thaliana NADP-malic enzyme 4|F19K16.27|F19K16_27|NADP-malic enzyme 4	NADP-malic enzyme 4	protein-coding
peak_36	1	29992652	29992783	promoter-TSS (AT1G09907.1)	promoter-TSS (AT1G09907.1)	12	AT1G09907.1	AT1G09907	-	ncRNA	ncRNA
peak_37	1	29992941	29993081	promoter-TSS (AT1G79700.4)	promoter-TSS (AT1G79700.4)	47	AT1G79700.4	WRI4	F20B17.12|F20B17_12|WRINKLED 4	Integrase-type DNA-binding superfamily protein	protein-coding
peak_38	1	29979234	29979498	promoter-TSS (AT1G79670.1)	promoter-TSS (AT1G79670.1)	-10	AT1G79670.1	RFO1	F20B17.27|F20B17_27|RESISTANCE TO FUSARIUM OXYSPORUM 1|WAKL22	Wall-associated kinase family protein	protein-coding
peak_39	1	29975379	29975709	promoter-TSS (AT1G79660.1)	promoter-TSS (AT1G79660.1)	-123	AT1G79660.1	AT1G79660	F20B17.9|F20B17_9	ephrin-A3 protein	protein-coding
peak_40	1	29965668	29966150	promoter-TSS (AT1G79630.4)	promoter-TSS (AT1G79630.4)	-114	AT1G79630.8	AT1G79630	F20B17.6|F20B17_6	Protein phosphatase 2C family protein	protein-coding
peak_41	1	29964567	29964698	exon (AT1G79630.4, exon 1 of 4)	exon (AT1G79630.4, exon 1 of 4)	1126	AT1G79630.2	AT1G79630	F20B17.6|F20B17_6	Protein phosphatase 2C family protein	protein-coding
peak_42	1	29957284	29957520	promoter-TSS (AT1G79610.1)	promoter-TSS (AT1G79610.1)	-201	AT1G79610.1	NHX6	ARABIDOPSIS NA+/H+ ANTIPORTER 6|ATNHX6|F20B17.4|F20B17_4|Na+/H+ antiporter 6	Na+/H+ antiporter 6	protein-coding
peak_43	1	29926568	29926705	promoter-TSS (AT1G79550.2)	promoter-TSS (AT1G79550.2)	0	AT1G79550.2	PGK	PHOSPHOGLYCERATE KINASE|T8K14.3|T8K14_3|phosphoglycerate kinase	phosphoglycerate kinase	protein-coding
peak_44	1	29914890	29915100	promoter-TSS (AT1G79529.1)	promoter-TSS (AT1G79529.1)	-28	AT1G79520.1	AT1G79520	T8K14.6|T8K14_6	Cation efflux family protein	protein-coding
peak_45	1	29910625	29910825	promoter-TSS (AT1G79510.2)	promoter-TSS (AT1G79510.2)	654	AT1G09867.1	AT1G09867	-	ncRNA	ncRNA
peak_46	1	29909733	29909919	promoter-TSS (AT1G79510.1)	promoter-TSS (AT1G79510.1)	162	AT1G79510.2	AT1G79510	T8K14.7|T8K14_7	hypothetical protein (DUF2358)	protein-coding
peak_47	1	29890247	29890423	promoter-TSS (AT1G79460.1)	promoter-TSS (AT1G79460.1)	-32	AT1G79460.1	GA2	ARABIDOPSIS THALIANA ENT-KAURENE SYNTHASE|ARABIDOPSIS THALIANA ENT-KAURENE SYNTHASE 1|ATKS|ATKS1|ENT-KAURENE SYNTHASE|ENT-KAURENE SYNTHASE 1|GA REQUIRING 2|KS|KS1|T8K14.12|T8K14_12	Terpenoid cyclases/Protein prenyltransferases superfamily protein	protein-coding
peak_48	1	29869733	29869976	promoter-TSS (AT1G79410.1)	promoter-TSS (AT1G79410.1)	-70	AT1G79410.1	OCT5	AtOCT5|T8K14.17|T8K14_17|organic cation/carnitine transporter5	organic cation/carnitine transporter5	protein-coding
peak_49	1	29860547	29860696	TTS (AT1G79370.1)	TTS (AT1G79370.1)	130	AT1G79380.1	RGLG4	RING DOMAIN LIGASE 4|T8K14.20|T8K14_20	Ca(2)-dependent phospholipid-binding protein (Copine) family	protein-coding
peak_50	1	29842423	29842709	promoter-TSS (AT1G79340.1)	promoter-TSS (AT1G79340.1)	-21	AT1G79340.1	MC4	AtMC4|AtMCP2d|MCP2d|YUP8H12R.4|YUP8H12R_4|metacaspase 2d|metacaspase 4	metacaspase 4	protein-coding
peak_51	1	29815440	29815847	exon (AT1G79270.3, exon 1 of 9)	exon (AT1G79270.3, exon 1 of 9)	137	AT1G79270.4	ECT8	evolutionarily conserved C-terminal region 8	evolutionarily conserved C-terminal region 8	protein-coding
peak_52	1	29809470	29809819	TTS (AT1G79250.3)	TTS (AT1G79250.3)	2635	AT1G79250.3	AGC1.7	AGC kinase 1.7|YUP8H12R.15|YUP8H12R_15	AGC kinase 1.7	protein-coding
peak_53	1	29780678	29780926	promoter-TSS (AT1G79160.1)	promoter-TSS (AT1G79160.1)	74	AT1G79160.1	AT1G79160	YUP8H12R.23|YUP8H12R_23	filamentous hemagglutinin transporter	protein-coding
peak_54	1	29779682	29779688	exon (AT1G79160.1, exon 2 of 2)	exon (AT1G79160.1, exon 2 of 2)	1191	AT1G79160.1	AT1G79160	YUP8H12R.23|YUP8H12R_23	filamentous hemagglutinin transporter	protein-coding
peak_55	1	29778391	29778393	promoter-TSS (AT1G79150.1)	promoter-TSS (AT1G79150.1)	-376	AT1G79150.1	AT1G79150	YUP8H12R.24|YUP8H12R_24	binding protein	protein-coding
peak_56	1	29765459	29767092	TTS (AT1G79120.2)	TTS (AT1G79120.2)	2514	AT1G79120.1	AT1G79120	YUP8H12R.26|YUP8H12R_26	Ubiquitin carboxyl-terminal hydrolase family protein	protein-coding
peak_57	1	29764591	29764879	intron (AT1G79120.1, intron 2 of 2)	intron (AT1G79120.1, intron 2 of 2)	4054	AT1G79120.1	AT1G79120	YUP8H12R.26|YUP8H12R_26	Ubiquitin carboxyl-terminal hydrolase family protein	protein-coding
peak_58	1	29763410	29764223	TTS (AT1G79120.1)	TTS (AT1G79120.1)	4658	AT1G79110.1	BRG2	BOI-related gene 2|YUP8H12R.27|YUP8H12R_27	zinc ion binding protein	protein-coding
peak_59	1	29762611	29762944	Intergenic	Intergenic	3619	AT1G79110.1	BRG2	BOI-related gene 2|YUP8H12R.27|YUP8H12R_27	zinc ion binding protein	protein-coding
peak_60	1	29761615	29761897	TTS (AT1G79110.2)	TTS (AT1G79110.2)	2598	AT1G79110.1	BRG2	BOI-related gene 2|YUP8H12R.27|YUP8H12R_27	zinc ion binding protein	protein-coding
peak_61	1	29760396	29761144	TTS (AT1G79110.2)	TTS (AT1G79110.2)	1612	AT1G79110.1	BRG2	BOI-related gene 2|YUP8H12R.27|YUP8H12R_27	zinc ion binding protein	protein-coding
peak_62	1	29756198	29756544	TTS (AT1G79103.1)	TTS (AT1G79103.1)	1835	AT1G79103.1	AT1G79103	-	hypothetical protein	protein-coding
peak_63	1	29744447	29744564	TTS (AT1G79060.1)	TTS (AT1G79060.1)	1310	AT1G79070.2	AT1G79070	YUP8H12R.31|YUP8H12R_31	SNARE-associated protein-like protein	protein-coding
peak_64	1	29743723	29744036	TTS (AT1G79070.2)	TTS (AT1G79070.2)	1936	AT1G79070.2	AT1G79070	YUP8H12R.31|YUP8H12R_31	SNARE-associated protein-like protein	protein-coding
peak_65	1	29743143	29743561	TTS (AT1G79070.2)	TTS (AT1G79070.2)	1624	AT1G79060.1	AT1G79060	YUP8H12R.32|YUP8H12R_32	TPRXL	protein-coding
peak_66	1	29741672	29741797	promoter-TSS (AT1G79060.1)	promoter-TSS (AT1G79060.1)	6	AT1G79060.1	AT1G79060	YUP8H12R.32|YUP8H12R_32	TPRXL	protein-coding
peak_67	1	29735818	29736018	promoter-TSS (AT1G79040.1)	promoter-TSS (AT1G79040.1)	-34	AT1G79040.1	PSBR	PSII-R|YUP8H12R.34|YUP8H12R_34|photosystem II subunit R	photosystem II subunit R	protein-coding
peak_68	1	29734266	29734475	promoter-TSS (AT1G79030.1)	promoter-TSS (AT1G79030.1)	74	AT1G79030.1	AT1G79030	YUP8H12R.35|YUP8H12R_35	Chaperone DnaJ-domain superfamily protein	protein-coding
peak_69	1	29660092	29660201	promoter-TSS (AT1G78900.1)	promoter-TSS (AT1G78900.1)	-52	AT1G78900.2	VHA-A	vacuolar ATP synthase subunit A	vacuolar ATP synthase subunit A	protein-coding
peak_70	1	29656122	29656285	promoter-TSS (AT1G78890.2)	promoter-TSS (AT1G78890.2)	-227	AT1G78890.1	AT1G78890	F9K20.6|F9K20_6	hypothetical protein	protein-coding
peak_71	1	29645440	29645662	TTS (AT1G78860.1)	TTS (AT1G78860.1)	-2016	AT1G78850.1	AT1G78850	F9K20.10|F9K20_10	D-mannose binding lectin protein with Apple-like carbohydrate-binding domain-containing protein	protein-coding
peak_72	1	29643923	29644547	promoter-TSS (AT1G78850.1)	promoter-TSS (AT1G78850.1)	-700	AT1G78850.1	AT1G78850	F9K20.10|F9K20_10	D-mannose binding lectin protein with Apple-like carbohydrate-binding domain-containing protein	protein-coding
peak_73	1	29643373	29643557	promoter-TSS (AT1G78850.1)	promoter-TSS (AT1G78850.1)	70	AT1G78850.1	AT1G78850	F9K20.10|F9K20_10	D-mannose binding lectin protein with Apple-like carbohydrate-binding domain-containing protein	protein-coding
peak_74	1	29641206	29641306	promoter-TSS (AT1G78840.1)	promoter-TSS (AT1G78840.1)	-238	AT1G78840.1	AT1G78840	F9K20.11|F9K20_11	F-box/RNI-like/FBD-like domains-containing protein	protein-coding
peak_75	1	29638487	29638993	promoter-TSS (AT1G78830.1)	promoter-TSS (AT1G78830.1)	33	AT1G78830.1	AT1G78830	F9K20.12|F9K20_12	Curculin-like (mannose-binding) lectin family protein	protein-coding
peak_76	1	29636726	29637154	exon (AT1G78830.1, exon 1 of 1)	exon (AT1G78830.1, exon 1 of 1)	-1009	AT1G78820.1	AT1G78820	F9K20.13|F9K20_13	D-mannose binding lectin protein with Apple-like carbohydrate-binding domain-containing protein	protein-coding
peak_77	1	29637305	29637436	exon (AT1G78830.1, exon 1 of 1)	exon (AT1G78830.1, exon 1 of 1)	1403	AT1G78830.1	AT1G78830	F9K20.12|F9K20_12	Curculin-like (mannose-binding) lectin family protein	protein-coding
peak_78	1	29635825	29636017	promoter-TSS (AT1G78820.1)	promoter-TSS (AT1G78820.1)	10	AT1G78820.1	AT1G78820	F9K20.13|F9K20_13	D-mannose binding lectin protein with Apple-like carbohydrate-binding domain-containing protein	protein-coding
peak_79	1	29634534	29634679	exon (AT1G78820.1, exon 1 of 1)	exon (AT1G78820.1, exon 1 of 1)	1325	AT1G78820.1	AT1G78820	F9K20.13|F9K20_13	D-mannose binding lectin protein with Apple-like carbohydrate-binding domain-containing protein	protein-coding
peak_80	1	29625182	29625538	promoter-TSS (AT1G78790.4)	promoter-TSS (AT1G78790.4)	-282	AT1G78790.3	AT1G78790	AtMHF2|F9K20.17|F9K20_17|MHF2	centromere protein X	protein-coding
peak_81	1	29617075	29617232	promoter-TSS (AT1G78760.1)	promoter-TSS (AT1G78760.1)	234	AT1G78770.1	APC6	F9K20.19|F9K20_19|anaphase promoting complex 6	anaphase promoting complex 6	protein-coding
peak_82	1	29602022	29602145	promoter-TSS (AT1G78710.1)	promoter-TSS (AT1G78710.1)	-609	AT1G78710.1	TBL42	F9K20.25|F9K20_25|TRICHOME BIREFRINGENCE-LIKE 42	TRICHOME BIREFRINGENCE-LIKE 42	protein-coding
peak_83	1	29599220	29599361	promoter-TSS (AT1G78700.1)	promoter-TSS (AT1G78700.1)	-59	AT1G78700.1	BEH4	BES1/BZR1 homolog 4|F9K20.26|F9K20_26	BES1/BZR1 homolog 4	protein-coding
peak_84	1	29593671	29593814	promoter-TSS (AT1G78680.1)	promoter-TSS (AT1G78680.1)	-14	AT1G78680.2	GGH2	ATGGH2|gamma-glutamyl hydrolase 2	gamma-glutamyl hydrolase 2	protein-coding
peak_85	1	29575798	29575916	promoter-TSS (AT1G78620.1)	promoter-TSS (AT1G78620.1)	51	AT1G78630.1	emb1473	T30F21.4|T30F21_4|embryo defective 1473	Ribosomal protein L13 family protein	protein-coding
peak_86	1	29573122	29573334	promoter-TSS (AT1G78610.1)	promoter-TSS (AT1G78610.1)	-656	AT1G78610.1	MSL6	T30F21.6|T30F21_6|mechanosensitive channel of small conductance-like 6	mechanosensitive channel of small conductance-like 6	protein-coding
peak_87	1	29566364	29567059	promoter-TSS (AT1G78600.2)	promoter-TSS (AT1G78600.2)	-152	AT1G78600.1	LZF1	B-box domain protein 22|BBX22|DBB3|DOUBLE B-BOX 3|SALT TOLERANCE HOMOLOG 3|STH3|T30F21.7|T30F21_7|light-regulated zinc finger protein 1	light-regulated zinc finger protein 1	protein-coding
peak_88	1	29549517	29549657	promoter-TSS (AT1G78560.1)	promoter-TSS (AT1G78560.1)	47	AT1G78570.1	RHM1	ARABIDOPSIS THALIANA RHAMNOSE BIOSYNTHESIS 1|ATRHM1|REPRESSOR OF LRX1 1|ROL1|T30F21.10|T30F21_10|rhamnose biosynthesis 1	rhamnose biosynthesis 1	protein-coding
peak_89	1	29549182	29549298	promoter-TSS (AT1G78560.1)	promoter-TSS (AT1G78560.1)	-300	AT1G78570.1	RHM1	ARABIDOPSIS THALIANA RHAMNOSE BIOSYNTHESIS 1|ATRHM1|REPRESSOR OF LRX1 1|ROL1|T30F21.10|T30F21_10|rhamnose biosynthesis 1	rhamnose biosynthesis 1	protein-coding
peak_90	1	29537237	29537554	promoter-TSS (AT1G78510.1)	promoter-TSS (AT1G78510.1)	22	AT1G78510.2	SPS1	AtSPS1|T30F21.15|T30F21_15|solanesyl diphosphate synthase 1	solanesyl diphosphate synthase 1	protein-coding
peak_91	1	29519786	29520277	promoter-TSS (AT1G78460.1)	promoter-TSS (AT1G78460.1)	-708	AT1G78460.1	AT1G78460	F3F9.3	SOUL heme-binding family protein	protein-coding
peak_92	1	29519390	29519515	promoter-TSS (AT1G78460.1)	promoter-TSS (AT1G78460.1)	-129	AT1G78460.1	AT1G78460	F3F9.3	SOUL heme-binding family protein	protein-coding
peak_93	1	29516142	29516371	TTS (AT1G78450.1)	TTS (AT1G78450.1)	1772	AT1G78450.1	AT1G78450	F3F9.4	SOUL heme-binding family protein	protein-coding
peak_94	1	29503168	29503466	TTS (AT1G78410.1)	TTS (AT1G78410.1)	735	AT1G78410.2	AT1G78410	F3F9.8|F3F9_8	VQ motif-containing protein	protein-coding
peak_95	1	29502362	29502639	promoter-TSS (AT1G78410.1)	promoter-TSS (AT1G78410.1)	-6	AT1G78410.1	AT1G78410	F3F9.8|F3F9_8	VQ motif-containing protein	protein-coding
peak_96	1	29501771	29501951	promoter-TSS (AT1G78410.1)	promoter-TSS (AT1G78410.1)	-645	AT1G78410.1	AT1G78410	F3F9.8|F3F9_8	VQ motif-containing protein	protein-coding
peak_97	1	29500914	29501253	Intergenic	Intergenic	-1401	AT1G78400.1	AT1G78400	F3F9.9|F3F9_9	Pectin lyase-like superfamily protein	protein-coding
peak_98	1	29488549	29488739	promoter-TSS (AT1G78380.1)	promoter-TSS (AT1G78380.1)	-637	AT1G78380.1	GSTU19	A. THALIANA GLUTATHIONE S-TRANSFERASE TAU 19|ATGSTU19|F3F9.11|F3F9_11|GLUTATHIONE TRANSFERASE 8|GST8|glutathione S-transferase TAU 19	glutathione S-transferase TAU 19	protein-coding
peak_99	1	29464934	29465196	promoter-TSS (AT1G09807.1)	promoter-TSS (AT1G09807.1)	184	AT1G78310.1	AT1G78310	F3F9.15|F3F9_15|VQ motif-containing protein 9|VQ9	VQ motif-containing protein	protein-coding
peak_100	1	29452269	29452566	promoter-TSS (AT1G78270.1)	promoter-TSS (AT1G78270.1)	0	AT1G78270.1	UGT85A4	AtUGT85A4|F3F9.19|F3F9_19|UDP-glucosyl transferase 85A4	UDP-glucosyl transferase 85A4	protein-coding
peak_101	1	29450578	29450711	promoter-TSS (AT1G78265.1)	promoter-TSS (AT1G78265.1)	93	AT1G78265.1	AT1G78265	-	ncRNA	ncRNA
peak_102	1	29448015	29448369	exon (AT1G78260.1, exon 3 of 6)	exon (AT1G78260.1, exon 3 of 6)	1207	AT1G78260.2	AT1G78260	F3F9.20|F3F9_20	RNA-binding (RRM/RBD/RNP motifs) family protein	protein-coding
peak_103	1	29446867	29447200	promoter-TSS (AT1G78260.2)	promoter-TSS (AT1G78260.2)	48	AT1G78260.2	AT1G78260	F3F9.20|F3F9_20	RNA-binding (RRM/RBD/RNP motifs) family protein	protein-coding
peak_104	1	29443535	29443708	TTS (AT1G78250.1)	TTS (AT1G78250.1)	389	AT1G78250.1	AT1G78250	52154.TRNA-MET-1	tRNA	tRNA
peak_105	1	29443006	29443284	TTS (AT1G78250.1)	TTS (AT1G78250.1)	865	AT1G78250.1	AT1G78250	52154.TRNA-MET-1	tRNA	tRNA
peak_106	1	29442539	29442673	Intergenic	Intergenic	1404	AT1G78250.1	AT1G78250	52154.TRNA-MET-1	tRNA	tRNA
peak_107	1	29441027	29441142	Intergenic	Intergenic	2926	AT1G78250.1	AT1G78250	52154.TRNA-MET-1	tRNA	tRNA
peak_108	1	29436489	29436642	promoter-TSS (AT1G78240.2)	promoter-TSS (AT1G78240.2)	94	AT1G78240.2	TSD2	F3F9.21|F3F9_21|OSU1|QUA2|QUASIMODO2|TUMOROUS SHOOT DEVELOPMENT 2	S-adenosyl-L-methionine-dependent methyltransferases superfamily protein	protein-coding
peak_109	1	29430082	29430293	exon (AT1G78230.1, exon 1 of 4)	exon (AT1G78230.1, exon 1 of 4)	135	AT1G78230.1	AT1G78230	T11I11.17|T11I11_17	Outer arm dynein light chain 1 protein	protein-coding
peak_110	1	29429201	29429570	promoter-TSS (AT1G78230.1)	promoter-TSS (AT1G78230.1)	-667	AT1G78230.1	AT1G78230	T11I11.17|T11I11_17	Outer arm dynein light chain 1 protein	protein-coding
peak_111	1	29424922	29425178	promoter-TSS (AT1G78210.1)	promoter-TSS (AT1G78210.1)	-461	AT1G78210.1	AT1G78210	T11I11.15|T11I11_15	alpha/beta-Hydrolases superfamily protein	protein-coding
peak_112	1	29419140	29419777	promoter-TSS (AT1G78200.2)	promoter-TSS (AT1G78200.2)	-8	AT1G78200.3	AT1G78200	T11I11.14|T11I11_14	Protein phosphatase 2C family protein	protein-coding
peak_113	1	29404794	29404937	promoter-TSS (AT1G78150.1)	promoter-TSS (AT1G78150.1)	-15	AT1G78150.3	AT1G78150	T11I11.9|T11I11_9	N-lysine methyltransferase	protein-coding
peak_114	1	29388682	29389086	exon (AT1G78100.1, exon 1 of 1)	exon (AT1G78100.1, exon 1 of 1)	1212	AT1G78100.1	AUF1	T11I11.4|T11I11_4|auxin up-regulated f-box protein 1	F-box family protein	protein-coding
peak_115	1	29387320	29387936	promoter-TSS (AT1G78100.1)	promoter-TSS (AT1G78100.1)	-44	AT1G78100.1	AUF1	T11I11.4|T11I11_4|auxin up-regulated f-box protein 1	F-box family protein	protein-coding
peak_116	1	29386282	29386552	Intergenic	Intergenic	-1255	AT1G78100.1	AUF1	T11I11.4|T11I11_4|auxin up-regulated f-box protein 1	F-box family protein	protein-coding
peak_117	1	29385044	29385422	Intergenic	Intergenic	-2439	AT1G78100.1	AUF1	T11I11.4|T11I11_4|auxin up-regulated f-box protein 1	F-box family protein	protein-coding
peak_118	1	29367104	29367330	Intergenic	Intergenic	3145	AT1G78080.1	RAP2.4	AtWIND1|F28K19.29|F28K19_29|WIND1|related to AP2 4|wound induced dedifferentiation 1	related to AP2 4	protein-coding
peak_119	1	29366509	29366893	TTS (AT1G78080.1)	TTS (AT1G78080.1)	2629	AT1G78080.1	RAP2.4	AtWIND1|F28K19.29|F28K19_29|WIND1|related to AP2 4|wound induced dedifferentiation 1	related to AP2 4	protein-coding
peak_120	1	29365821	29366388	exon (AT1G78080.1, exon 1 of 1)	exon (AT1G78080.1, exon 1 of 1)	2032	AT1G78080.1	RAP2.4	AtWIND1|F28K19.29|F28K19_29|WIND1|related to AP2 4|wound induced dedifferentiation 1	related to AP2 4	protein-coding
peak_121	1	29364121	29364382	exon (AT1G78080.1, exon 1 of 1)	exon (AT1G78080.1, exon 1 of 1)	179	AT1G78080.1	RAP2.4	AtWIND1|F28K19.29|F28K19_29|WIND1|related to AP2 4|wound induced dedifferentiation 1	related to AP2 4	protein-coding
peak_122	1	29362821	29363209	Intergenic	Intergenic	-1057	AT1G78080.1	RAP2.4	AtWIND1|F28K19.29|F28K19_29|WIND1|related to AP2 4|wound induced dedifferentiation 1	related to AP2 4	protein-coding
peak_123	1	29362131	29362534	Intergenic	Intergenic	-1740	AT1G78080.1	RAP2.4	AtWIND1|F28K19.29|F28K19_29|WIND1|related to AP2 4|wound induced dedifferentiation 1	related to AP2 4	protein-coding
peak_124	1	29361614	29361904	Intergenic	Intergenic	-2313	AT1G78080.1	RAP2.4	AtWIND1|F28K19.29|F28K19_29|WIND1|related to AP2 4|wound induced dedifferentiation 1	related to AP2 4	protein-coding
peak_125	1	29361022	29361331	Intergenic	Intergenic	-2896	AT1G78080.1	RAP2.4	AtWIND1|F28K19.29|F28K19_29|WIND1|related to AP2 4|wound induced dedifferentiation 1	related to AP2 4	protein-coding
peak_126	1	29359273	29360098	TTS (AT1G78070.2)	TTS (AT1G78070.2)	3303	AT1G78070.3	AT1G78070	F28K19.28|F28K19_28	Transducin/WD40 repeat-like superfamily protein	protein-coding
peak_127	1	29354154	29354475	promoter-TSS (AT1G78070.1)	promoter-TSS (AT1G78070.1)	-630	AT1G78070.1	AT1G78070	F28K19.28|F28K19_28	Transducin/WD40 repeat-like superfamily protein	protein-coding
peak_128	1	29353592	29353862	promoter-TSS (AT1G78060.1)	promoter-TSS (AT1G78060.1)	-781	AT1G78060.1	AT1G78060	F28K19.27|F28K19_27	Glycosyl hydrolase family protein	protein-coding
peak_129	1	29347194	29347285	promoter-TSS (AT1G78050.1)	promoter-TSS (AT1G78050.1)	-342	AT1G78050.1	PGM	F28K19.30|F28K19_30|PHOSPHOGLYCERATE/BISPHOSPHOGLYCERATE MUTASE|phosphoglycerate/bisphosphoglycerate mutase	phosphoglycerate/bisphosphoglycerate mutase	protein-coding
peak_130	1	29345333	29345912	promoter-TSS (AT1G78040.2)	promoter-TSS (AT1G78040.2)	-40	AT1G78040.3	AT1G78040	F28K19.26|F28K19_26	Pollen Ole e 1 allergen and extensin family protein	protein-coding
peak_131	1	29342999	29343227	exon (AT1G78030.1, exon 4 of 6)	exon (AT1G78030.1, exon 4 of 6)	956	AT1G78030.1	AT1G78030	F28K19.25|F28K19_25	hypothetical protein	protein-coding
peak_132	1	29341392	29341430	promoter-TSS (AT1G78030.1)	promoter-TSS (AT1G78030.1)	-746	AT1G78030.1	AT1G78030	F28K19.25|F28K19_25	hypothetical protein	protein-coding
peak_133	1	29339805	29340233	TTS (AT1G78020.1)	TTS (AT1G78020.1)	1489	AT1G78020.1	AT1G78020	F28K19.24|F28K19_24	senescence-associated family protein, putative (DUF581)	protein-coding
peak_134	1	29339579	29339671	exon (AT1G78020.1, exon 2 of 2)	exon (AT1G78020.1, exon 2 of 2)	1095	AT1G78020.1	AT1G78020	F28K19.24|F28K19_24	senescence-associated family protein, putative (DUF581)	protein-coding
peak_135	1	29338495	29338674	promoter-TSS (AT1G78020.1)	promoter-TSS (AT1G78020.1)	54	AT1G78020.1	AT1G78020	F28K19.24|F28K19_24	senescence-associated family protein, putative (DUF581)	protein-coding
peak_136	1	29337629	29338069	promoter-TSS (AT1G78020.1)	promoter-TSS (AT1G78020.1)	-681	AT1G78020.1	AT1G78020	F28K19.24|F28K19_24	senescence-associated family protein, putative (DUF581)	protein-coding
peak_137	1	29336467	29336920	TTS (AT1G78010.1)	TTS (AT1G78010.1)	-1837	AT1G78020.1	AT1G78020	F28K19.24|F28K19_24	senescence-associated family protein, putative (DUF581)	protein-coding
peak_138	1	29327506	29327754	promoter-TSS (AT1G78000.4)	promoter-TSS (AT1G78000.4)	115	AT1G78000.3	SULTR1;2	F28K19.22|F28K19_22|SEL1|SELENATE RESISTANT 1|SULFATE TRANSPORTER|sulfate transporter 1;2	sulfate transporter 1;2	protein-coding
peak_139	1	29324790	29325089	Intergenic	Intergenic	-1587	AT1G77990.1	AST56	SULPHATE TRANSPORTER 2;2|SULTR2;2	STAS domain / Sulfate transporter family	protein-coding
peak_140	1	29300962	29301097	promoter-TSS (AT1G77930.2)	promoter-TSS (AT1G77930.2)	29	AT1G77930.2	AT1G77930	DJC65|DNA J protein C65|F28K19.14|F28K19_14	Chaperone DnaJ-domain superfamily protein	protein-coding
peak_141	1	29297237	29297566	promoter-TSS (AT1G77920.1)	promoter-TSS (AT1G77920.1)	-550	AT1G09767.1	AT1G09767	-	ncRNA	ncRNA
peak_142	1	29272099	29272333	promoter-TSS (AT1G77850.2)	promoter-TSS (AT1G77850.2)	11	AT1G77850.2	ARF17	F28K19.6|F28K19_6|auxin response factor 17	auxin response factor 17	protein-coding
peak_143	1	29248101	29248183	promoter-TSS (AT1G77770.3)	promoter-TSS (AT1G77770.3)	8	AT1G77770.3	AT1G77770	T32E8.10|T32E8_10	forkhead box protein, putative (DUF1644)	protein-coding
peak_144	1	29239395	29239766	promoter-TSS (AT1G77760.1)	promoter-TSS (AT1G77760.1)	-96	AT1G77760.1	NIA1	GNR1|NITRATE REDUCTASE|NITRATE REDUCTASE 1|NR1|T32E8.9|T32E8_9|nitrate reductase 1	nitrate reductase 1	protein-coding
peak_145	1	29237406	29237562	intron (AT1G77760.1, intron 3 of 3)	intron (AT1G77760.1, intron 3 of 3)	2000	AT1G77760.1	NIA1	GNR1|NITRATE REDUCTASE|NITRATE REDUCTASE 1|NR1|T32E8.9|T32E8_9|nitrate reductase 1	nitrate reductase 1	protein-coding
peak_146	1	29235386	29235663	TTS (AT1G77760.1)	TTS (AT1G77760.1)	-3797	AT1G77750.1	AT1G77750	RPS13|T32E8.8|T32E8_8	Ribosomal protein S13/S18 family	protein-coding
peak_147	1	29234034	29234401	Intergenic	Intergenic	-2490	AT1G77750.1	AT1G77750	RPS13|T32E8.8|T32E8_8	Ribosomal protein S13/S18 family	protein-coding
peak_148	1	29233473	29233902	Intergenic	Intergenic	-1960	AT1G77750.1	AT1G77750	RPS13|T32E8.8|T32E8_8	Ribosomal protein S13/S18 family	protein-coding
peak_149	1	29229005	29229792	TTS (AT1G77750.1)	TTS (AT1G77750.1)	2329	AT1G77750.1	AT1G77750	RPS13|T32E8.8|T32E8_8	Ribosomal protein S13/S18 family	protein-coding
peak_150	1	29223255	29223506	intron (AT1G77740.2, intron 8 of 8)	intron (AT1G77740.2, intron 8 of 8)	2842	AT1G77740.2	PIP5K2	phosphatidylinositol-4-phosphate 5-kinase 2	phosphatidylinositol-4-phosphate 5-kinase 2	protein-coding
peak_151	1	29223644	29225004	TTS (AT1G77740.2)	TTS (AT1G77740.2)	3786	AT1G77740.2	PIP5K2	phosphatidylinositol-4-phosphate 5-kinase 2	phosphatidylinositol-4-phosphate 5-kinase 2	protein-coding
peak_152	1	29222261	29222290	intron (AT1G77740.2, intron 4 of 8)	intron (AT1G77740.2, intron 4 of 8)	1737	AT1G77740.2	PIP5K2	phosphatidylinositol-4-phosphate 5-kinase 2	phosphatidylinositol-4-phosphate 5-kinase 2	protein-coding
peak_153	1	29219525	29219670	promoter-TSS (AT1G77740.1)	promoter-TSS (AT1G77740.1)	-752	AT1G77740.1	PIP5K2	phosphatidylinositol-4-phosphate 5-kinase 2	phosphatidylinositol-4-phosphate 5-kinase 2	protein-coding
peak_154	1	29217801	29218056	Intergenic	Intergenic	-2421	AT1G77740.1	PIP5K2	phosphatidylinositol-4-phosphate 5-kinase 2	phosphatidylinositol-4-phosphate 5-kinase 2	protein-coding
peak_155	1	29196267	29196408	promoter-TSS (AT1G77680.1)	promoter-TSS (AT1G77680.1)	-47	AT1G77680.1	AT1G77680	AtRRP44B|RRP44B|Rrp44 homolog B|SOV|SUPPRESSOR OF VARICOSE	Ribonuclease II/R family protein	protein-coding
peak_156	1	29187804	29188065	promoter-TSS (AT1G77660.1)	promoter-TSS (AT1G77660.1)	-2	AT1G77660.1	AT1G77660	T5M16.25|T5M16_25	Histone H3 K4-specific methyltransferase SET7/9 family protein	protein-coding
peak_157	1	29178494	29178686	promoter-TSS (AT1G77640.1)	promoter-TSS (AT1G77640.1)	-115	AT1G77640.1	AT1G77640	T5M16.23|T5M16_23	Integrase-type DNA-binding superfamily protein	protein-coding
peak_158	1	29177489	29177588	Intergenic	Intergenic	-1167	AT1G77640.1	AT1G77640	T5M16.23|T5M16_23	Integrase-type DNA-binding superfamily protein	protein-coding
peak_159	1	29173248	29173385	promoter-TSS (AT1G77620.1)	promoter-TSS (AT1G77620.1)	-33	AT1G09737.1	AT1G09737	-	ncRNA	ncRNA
peak_160	1	29117299	29117507	promoter-TSS (AT1G77480.2)	promoter-TSS (AT1G77480.2)	-59	AT1G77480.2	AT1G77480	T5M16.7|T5M16_7	Eukaryotic aspartyl protease family protein	protein-coding
peak_161	1	29102140	29102263	TTS (AT1G77450.1)	TTS (AT1G77450.1)	-1407	AT1G77460.3	AT1G77460	CELLULOSE SYNTHASE INTERACTIVE 3|CSI3|T5M16.5|T5M16_5	CELLULOSE SYNTHASE INTERACTIVE 3	protein-coding
peak_162	1	29101391	29101705	exon (AT1G77450.1, exon 3 of 3)	exon (AT1G77450.1, exon 3 of 3)	1709	AT1G77450.1	NAC032	NAC domain containing protein 32|T5M16.4|T5M16_4|anac032	NAC domain containing protein 32	protein-coding
peak_163	1	29100965	29101144	exon (AT1G77450.1, exon 3 of 3)	exon (AT1G77450.1, exon 3 of 3)	1215	AT1G77450.1	NAC032	NAC domain containing protein 32|T5M16.4|T5M16_4|anac032	NAC domain containing protein 32	protein-coding
peak_164	1	29100455	29100556	exon (AT1G77450.1, exon 2 of 3)	exon (AT1G77450.1, exon 2 of 3)	666	AT1G77450.1	NAC032	NAC domain containing protein 32|T5M16.4|T5M16_4|anac032	NAC domain containing protein 32	protein-coding
peak_165	1	29099677	29099916	promoter-TSS (AT1G09733.1)	promoter-TSS (AT1G09733.1)	-43	AT1G77450.1	NAC032	NAC domain containing protein 32|T5M16.4|T5M16_4|anac032	NAC domain containing protein 32	protein-coding
peak_166	1	29085643	29085801	exon (AT1G77400.1, exon 1 of 1)	exon (AT1G77400.1, exon 1 of 1)	147	AT1G77400.1	AT1G77400	F2P24.15|F2P24_15	extensin-like protein	protein-coding
peak_167	1	29038185	29038391	promoter-TSS (AT1G77290.2)	promoter-TSS (AT1G77290.2)	-78	AT1G77290.2	AT1G77290	T14N5.14|T14N5_14	Glutathione S-transferase family protein	protein-coding
peak_168	1	28931601	28933342	promoter-TSS (AT1G76990.2)	promoter-TSS (AT1G76990.2)	112	AT1G76990.5	ACR3	ACT domain repeat 3|F22K20.9|F22K20_9	ACT domain repeat 3	protein-coding
peak_169	1	28930621	28931022	Intergenic	Intergenic	-1298	AT1G76990.1	ACR3	ACT domain repeat 3|F22K20.9|F22K20_9	ACT domain repeat 3	protein-coding
peak_170	1	28930164	28930277	Intergenic	Intergenic	-1899	AT1G76990.1	ACR3	ACT domain repeat 3|F22K20.9|F22K20_9	ACT domain repeat 3	protein-coding
peak_171	1	28928571	28928996	TTS (AT1G09697.1)	TTS (AT1G09697.1)	496	AT1G09697.1	AT1G09697	-	ncRNA	ncRNA
peak_172	1	28927423	28927582	promoter-TSS (AT1G76980.2)	promoter-TSS (AT1G76980.2)	-111	AT1G76980.1	AT1G76980	F22K20.8|F22K20_8	patatin-like phospholipase domain protein	protein-coding
peak_173	1	28925283	28925638	promoter-TSS (AT1G76970.5)	promoter-TSS (AT1G76970.5)	8	AT1G76970.5	AT1G76970	F22K20.7|F22K20_7	Target of Myb protein 1	protein-coding
peak_174	1	28920791	28921116	promoter-TSS (AT1G76960.1)	promoter-TSS (AT1G76960.1)	23	AT1G76960.1	AT1G76960	F22K20.6|F22K20_6	transmembrane protein	protein-coding
peak_175	1	28919523	28920190	promoter-TSS (AT1G76955.1)	promoter-TSS (AT1G76955.1)	-92	AT1G76955.1	AT1G76955	-	Expressed protein	protein-coding
peak_176	1	28902287	28902333	TTS (AT1G76940.3)	TTS (AT1G76940.3)	2001	AT1G76940.2	AT1G76940	F22K20.4|F22K20_4	RNA-binding (RRM/RBD/RNP motifs) family protein	protein-coding
peak_177	1	28895033	28895213	TTS (AT1G76930.1)	TTS (AT1G76930.1)	1760	AT1G76930.1	EXT4	ATEXT1|ATEXT4|EXT1|EXTENSIN 1|F22K20.3|F22K20_3|OBP3-RESPONSIVE GENE 5|ORG5|extensin 1|extensin 4	extensin 4	protein-coding
peak_178	1	28892059	28892186	exon (AT1G76920.1, exon 1 of 1)	exon (AT1G76920.1, exon 1 of 1)	146	AT1G76920.1	AT1G76920	F22K20.2|F22K20_2	F-box family protein	protein-coding
peak_179	1	28882253	28882467	exon (AT1G76900.1, exon 1 of 4)	exon (AT1G76900.1, exon 1 of 4)	320	AT1G76900.3	TLP1	AtTLP1|F7O12.7|tubby like protein 1	tubby like protein 1	protein-coding
peak_180	1	28881581	28881769	promoter-TSS (AT1G76900.1)	promoter-TSS (AT1G76900.1)	74	AT1G76900.1	TLP1	AtTLP1|F7O12.7|tubby like protein 1	tubby like protein 1	protein-coding
peak_181	1	28879926	28881188	promoter-TSS (AT1G76900.2)	promoter-TSS (AT1G76900.2)	-982	AT1G76900.2	TLP1	AtTLP1|F7O12.7|tubby like protein 1	tubby like protein 1	protein-coding
peak_182	1	28878605	28879078	Intergenic	Intergenic	-2698	AT1G76900.2	TLP1	AtTLP1|F7O12.7|tubby like protein 1	tubby like protein 1	protein-coding
peak_183	1	28878104	28878425	Intergenic	Intergenic	-2829	AT1G76890.2	GT2	AT-GT2	Duplicated homeodomain-like superfamily protein	protein-coding
peak_184	1	28877549	28877644	Intergenic	Intergenic	-2161	AT1G76890.2	GT2	AT-GT2	Duplicated homeodomain-like superfamily protein	protein-coding
peak_185	1	28875960	28876319	promoter-TSS (AT1G76890.2)	promoter-TSS (AT1G76890.2)	-704	AT1G76890.2	GT2	AT-GT2	Duplicated homeodomain-like superfamily protein	protein-coding
peak_186	1	28875205	28875580	promoter-TSS (AT1G76890.2)	promoter-TSS (AT1G76890.2)	43	AT1G76890.2	GT2	AT-GT2	Duplicated homeodomain-like superfamily protein	protein-coding
peak_187	1	28874787	28875055	TTS (AT1G76892.1)	TTS (AT1G76892.1)	230	AT1G76892.1	AT1G76892	-	ncRNA	ncRNA
peak_188	1	28872782	28873102	TTS (AT1G76890.2)	TTS (AT1G76890.2)	-1749	AT1G76892.1	AT1G76892	-	ncRNA	ncRNA
peak_189	1	28870401	28871085	Intergenic	Intergenic	-2485	AT1G76878.1	AT1G76878	-	ncRNA	ncRNA
peak_190	1	28869340	28869947	Intergenic	Intergenic	-1385	AT1G76878.1	AT1G76878	-	ncRNA	ncRNA
peak_191	1	28868190	28868692	promoter-TSS (AT1G76878.1)	promoter-TSS (AT1G76878.1)	-183	AT1G76878.1	AT1G76878	-	ncRNA	ncRNA
peak_192	1	28865288	28865465	promoter-TSS (AT1G76880.1)	promoter-TSS (AT1G76880.1)	62	AT1G76880.1	AT1G76880	F7O12.5|F7O12_5	Duplicated homeodomain-like superfamily protein	protein-coding
peak_193	1	28861696	28862050	Intergenic	Intergenic	-3441	AT1G76880.1	AT1G76880	F7O12.5|F7O12_5	Duplicated homeodomain-like superfamily protein	protein-coding
peak_194	1	28858704	28858857	TTS (AT1G76870.1)	TTS (AT1G76870.1)	1530	AT1G76870.1	AT1G76870	F7O12.4|F7O12_4	transcription factor	protein-coding
peak_195	1	28776215	28776975	promoter-TSS (AT1G76680.2)	promoter-TSS (AT1G76680.2)	-31	AT1G76680.1	OPR1	12-OXOPHYTODIENOATE REDUCTASE 1|12-oxophytodienoate reductase 1|ARABIDOPSIS 12-OXOPHYTODIENOATE REDUCTASE 1|ATOPR1|F28O16.5|F28O16_5	12-oxophytodienoate reductase 1	protein-coding
peak_196	1	28774942	28775139	promoter-TSS (AT1G76670.2)	promoter-TSS (AT1G76670.2)	-38	AT1G76670.1	AT1G76670	F28O16.4|F28O16_4|UDP-Rha/UDP-Gal transporter 1|URGT1	Nucleotide-sugar transporter family protein	protein-coding
peak_197	1	28772667	28772834	exon (AT1G76670.2, exon 5 of 5)	exon (AT1G76670.2, exon 5 of 5)	-1212	AT1G76660.1	AT1G76660	F28O16.3|F28O16_3	hydroxyproline-rich glycoprotein family protein	protein-coding
peak_198	1	28767546	28767951	promoter-TSS (AT1G76650.1)	promoter-TSS (AT1G76650.1)	-36	AT1G76650.1	CML38	F28O16.2|F28O16_2|calmodulin-like 38	calmodulin-like 38	protein-coding
peak_199	1	28755025	28755162	Intergenic	Intergenic	-1428	AT1G76620.2	AT1G76620	F14G6.22|F14G6_22	Serine/Threonine-kinase, putative (Protein of unknown function, DUF547)	protein-coding
peak_200	1	28748928	28749181	Intergenic	Intergenic	-1818	AT1G76610.1	AT1G76610	F14G6.21|F14G6_21	MIZU-KUSSEI-like protein (Protein of unknown function, DUF617)	protein-coding
peak_201	1	28746715	28746922	promoter-TSS (AT1G76600.1)	promoter-TSS (AT1G76600.1)	-15	AT1G76600.1	AT1G76600	F14G6.20|F14G6_20	poly polymerase	protein-coding
peak_202	1	28746118	28746362	promoter-TSS (AT1G76600.1)	promoter-TSS (AT1G76600.1)	-593	AT1G76600.1	AT1G76600	F14G6.20|F14G6_20	poly polymerase	protein-coding
peak_203	1	28740347	28740831	promoter-TSS (AT1G76590.1)	promoter-TSS (AT1G76590.1)	49	AT1G76590.1	AT1G76590	F14G6.19|F14G6_19	PLATZ transcription factor family protein	protein-coding
peak_204	1	28739237	28739286	TTS (AT1G76580.2)	TTS (AT1G76580.2)	907	AT1G09633.1	AT1G09633	-	ncRNA	ncRNA
peak_205	1	28733227	28733449	promoter-TSS (AT1G76580.2)	promoter-TSS (AT1G76580.2)	-869	AT1G76580.1	AT1G76580	F14G6.18|F14G6_18	Squamosa promoter-binding protein-like (SBP domain) transcription factor family protein	protein-coding
peak_206	1	28715119	28715330	exon (AT1G76520.2, exon 1 of 9)	exon (AT1G76520.2, exon 1 of 9)	459	AT1G76520.2	AT1G76520	F14G6.12|F14G6_12|PILS3|PIN-LIKES 3	Auxin efflux carrier family protein	protein-coding
peak_207	1	28714583	28714727	promoter-TSS (AT1G76520.2)	promoter-TSS (AT1G76520.2)	-110	AT1G76520.1	AT1G76520	F14G6.12|F14G6_12|PILS3|PIN-LIKES 3	Auxin efflux carrier family protein	protein-coding
peak_208	1	28713479	28713659	promoter-TSS (AT1G76510.1)	promoter-TSS (AT1G76510.1)	-601	AT1G76510.4	AT1G76510	F14G6.11|F14G6_11	ARID/BRIGHT DNA-binding domain-containing protein	protein-coding
peak_209	1	28695777	28695950	exon (AT1G76490.1, exon 1 of 4)	exon (AT1G76490.1, exon 1 of 4)	103	AT1G76490.1	HMG1	3-HYDROXY-3-METHYLGLUTARYL COA REDUCTASE|3-HYDROXY-3-METHYLGLUTARYL COA REDUCTASE 1|AtHMGR1|F15M4.1|HMG-COA REDUCTASE|HMGR1|MAD3|hydroxy methylglutaryl CoA reductase 1|miRNA action deficient 3	hydroxy methylglutaryl CoA reductase 1	protein-coding
peak_210	1	28689043	28689649	promoter-TSS (AT1G76460.1)	promoter-TSS (AT1G76460.1)	-138	AT1G76460.1	AT1G76460	F15M4.25	RNA-binding (RRM/RBD/RNP motifs) family protein	protein-coding
peak_211	1	28677318	28677475	Intergenic	Intergenic	-3351	AT1G76420.1	CUC3	ANAC031|Arabidopsis NAC domain containing protein 31|CUP SHAPED COTYLEDON3|F15M4.8|NAC368	NAC (No Apical Meristem) domain transcriptional regulator superfamily protein	protein-coding
peak_212	1	28676309	28676548	Intergenic	Intergenic	-2383	AT1G76420.1	CUC3	ANAC031|Arabidopsis NAC domain containing protein 31|CUP SHAPED COTYLEDON3|F15M4.8|NAC368	NAC (No Apical Meristem) domain transcriptional regulator superfamily protein	protein-coding
peak_213	1	28661722	28661868	promoter-TSS (AT1G76400.1)	promoter-TSS (AT1G76400.1)	6	AT1G76405.2	AT1G76405	-	outer envelope pore 21B-like protein	protein-coding
peak_214	1	28654721	28654821	promoter-TSS (AT1G76390.2)	promoter-TSS (AT1G76390.2)	-111	AT1G76380.2	AT1G76380	F15M4.12|F15M4_12	DNA-binding bromodomain-containing protein	protein-coding
peak_215	1	28648113	28648317	TTS (AT1G76370.1)	TTS (AT1G76370.1)	-1494	AT1G76360.1	AT1G76360	F15M4.14|F15M4_14	Protein kinase superfamily protein	protein-coding
peak_216	1	28647420	28647621	promoter-TSS (AT1G76360.1)	promoter-TSS (AT1G76360.1)	-799	AT1G76360.1	AT1G76360	F15M4.14|F15M4_14	Protein kinase superfamily protein	protein-coding
peak_217	1	28646544	28646854	promoter-TSS (AT1G76360.1)	promoter-TSS (AT1G76360.1)	22	AT1G76360.1	AT1G76360	F15M4.14|F15M4_14	Protein kinase superfamily protein	protein-coding
peak_218	1	28644636	28644909	promoter-TSS (AT1G09623.1)	promoter-TSS (AT1G09623.1)	-823	AT1G09623.1	AT1G09623	-	ncRNA	ncRNA
peak_219	1	28639321	28639683	promoter-TSS (AT1G76350.4)	promoter-TSS (AT1G76350.4)	49	AT1G76350.1	AT1G76350	F15M4.15|F15M4_15|NIN-like protein 5|NLP5	Plant regulator RWP-RK family protein	protein-coding
peak_220	1	28638323	28638749	promoter-TSS (AT1G76350.1)	promoter-TSS (AT1G76350.1)	-917	AT1G76350.1	AT1G76350	F15M4.15|F15M4_15|NIN-like protein 5|NLP5	Plant regulator RWP-RK family protein	protein-coding
peak_221	1	28589959	28590237	promoter-TSS (AT1G76185.1)	promoter-TSS (AT1G76185.1)	-227	AT1G76185.1	AT1G76185	-	NADH-ubiquinone oxidoreductase chain	protein-coding
peak_222	1	28589572	28589755	promoter-TSS (AT1G76185.1)	promoter-TSS (AT1G76185.1)	-662	AT1G76185.1	AT1G76185	-	NADH-ubiquinone oxidoreductase chain	protein-coding
peak_223	1	28588417	28588742	promoter-TSS (AT1G76180.1)	promoter-TSS (AT1G76180.1)	-648	AT1G76180.2	ERD14	EARLY RESPONSE TO DEHYDRATION 14|T23E18.12|T23E18_12	Dehydrin family protein	protein-coding
peak_224	1	28586341	28586973	promoter-TSS (AT1G76170.4)	promoter-TSS (AT1G76170.4)	-239	AT1G76170.4	AT1G76170	T23E18.11|T23E18_11	2-thiocytidine tRNA biosynthesis protein, TtcA	protein-coding
peak_225	1	28583242	28583784	TTS (AT1G76170.4)	TTS (AT1G76170.4)	1853	AT1G76170.6	AT1G76170	T23E18.11|T23E18_11	2-thiocytidine tRNA biosynthesis protein, TtcA	protein-coding
peak_226	1	28581088	28581347	promoter-TSS (AT1G76160.1)	promoter-TSS (AT1G76160.1)	98	AT1G76160.1	sks5	SKU5 similar 5|T23E18.10|T23E18_10	SKU5 similar 5	protein-coding
peak_227	1	28580264	28580644	intron (AT1G76160.1, intron 2 of 7)	intron (AT1G76160.1, intron 2 of 7)	861	AT1G76160.1	sks5	SKU5 similar 5|T23E18.10|T23E18_10	SKU5 similar 5	protein-coding
peak_228	1	28570617	28570812	promoter-TSS (AT1G76140.1)	promoter-TSS (AT1G76140.1)	-405	AT1G76140.2	AT1G76140	T23E18.8|T23E18_8	Prolyl oligopeptidase family protein	protein-coding
peak_229	1	28560469	28560794	promoter-TSS (AT1G76130.2)	promoter-TSS (AT1G76130.2)	2	AT1G76130.2	AMY2	ARABIDOPSIS THALIANA ALPHA-AMYLASE-LIKE 2|ATAMY2|T23E18.6|T23E18_6|alpha-amylase-like 2	alpha-amylase-like 2	protein-coding
peak_230	1	28558424	28558517	promoter-TSS (AT1G76110.1)	promoter-TSS (AT1G76110.1)	-855	AT1G76110.1	AT1G76110	T23E18.4|T23E18_4	HMG (high mobility group) box protein with ARID/BRIGHT DNA-binding domain-containing protein	protein-coding
peak_231	1	28557070	28557837	exon (AT1G76110.1, exon 1 of 6)	exon (AT1G76110.1, exon 1 of 6)	162	AT1G76110.1	AT1G76110	T23E18.4|T23E18_4	HMG (high mobility group) box protein with ARID/BRIGHT DNA-binding domain-containing protein	protein-coding
peak_232	1	28555778	28556239	intron (AT1G76110.1, intron 4 of 5)	intron (AT1G76110.1, intron 4 of 5)	-1078	AT1G76100.2	PETE1	T23E18.3|T23E18_3|plastocyanin 1	plastocyanin 1	protein-coding
peak_233	1	28554721	28555360	promoter-TSS (AT1G76100.2)	promoter-TSS (AT1G76100.2)	-110	AT1G76100.2	PETE1	T23E18.3|T23E18_3|plastocyanin 1	plastocyanin 1	protein-coding
peak_234	1	28552914	28554039	TTS (AT1G76100.2)	TTS (AT1G76100.2)	1334	AT1G76100.1	PETE1	T23E18.3|T23E18_3|plastocyanin 1	plastocyanin 1	protein-coding
peak_235	1	28552553	28552713	promoter-TSS (AT1G76090.1)	promoter-TSS (AT1G76090.1)	-797	AT1G76090.1	SMT3	sterol methyltransferase 3	sterol methyltransferase 3	protein-coding
peak_236	1	28551654	28551864	promoter-TSS (AT1G76090.1)	promoter-TSS (AT1G76090.1)	77	AT1G76090.1	SMT3	sterol methyltransferase 3	sterol methyltransferase 3	protein-coding
peak_237	1	28549327	28550399	promoter-TSS (AT1G76080.1)	promoter-TSS (AT1G76080.1)	-277	AT1G76080.1	CDSP32	ARABIDOPSIS THALIANA CHLOROPLASTIC DROUGHT-INDUCED STRESS PROTEIN OF 32 KD|ATCDSP32|T23E18.2|T23E18_2|chloroplastic drought-induced stress protein of 32 kD	chloroplastic drought-induced stress protein of 32 kD	protein-coding
peak_238	1	28548618	28548745	intron (AT1G76080.1, intron 1 of 1)	intron (AT1G76080.1, intron 1 of 1)	905	AT1G76080.1	CDSP32	ARABIDOPSIS THALIANA CHLOROPLASTIC DROUGHT-INDUCED STRESS PROTEIN OF 32 KD|ATCDSP32|T23E18.2|T23E18_2|chloroplastic drought-induced stress protein of 32 kD	chloroplastic drought-induced stress protein of 32 kD	protein-coding
peak_239	1	28547533	28547920	TTS (AT1G76070.1)	TTS (AT1G76070.1)	1344	AT1G76070.1	AT1G76070	T23E18.1|T23E18_1	hypothetical protein	protein-coding
peak_240	1	28546301	28546537	promoter-TSS (AT1G76070.1)	promoter-TSS (AT1G76070.1)	37	AT1G76070.1	AT1G76070	T23E18.1|T23E18_1	hypothetical protein	protein-coding
peak_241	1	28533681	28533834	promoter-TSS (AT1G76020.1)	promoter-TSS (AT1G76020.1)	47	AT1G76030.1	VAB1	AtVAB1|V-ATPase B subunit 1|VHA-B1	ATPase, V1 complex, subunit B protein	protein-coding
peak_242	1	28518695	28518910	TTS (AT1G75950.1)	TTS (AT1G75950.1)	863	AT1G75960.1	AT1G75960	T4O12.18|T4O12_18	AMP-dependent synthetase and ligase family protein	protein-coding
peak_243	1	28485956	28486213	promoter-TSS (AT1G75860.2)	promoter-TSS (AT1G75860.2)	-7	AT1G75860.2	AT1G75860	T4O12.10|T4O12_10	DNA ligase	protein-coding
peak_244	1	28467036	28467069	promoter-TSS (AT1G09577.1)	promoter-TSS (AT1G09577.1)	-81	AT1G75820.1	CLV1	ATCLV1|CLAVATA 1|CLV1 RECEPTOR KINASE PRECURSOR|FAS3|FASCIATA 3|FLO5|FLOWER DEVELOPMENT 5|T4O12.5|T4O12_5	Leucine-rich receptor-like protein kinase family protein	protein-coding
peak_245	1	28467242	28467871	promoter-TSS (AT1G75820.1)	promoter-TSS (AT1G75820.1)	315	AT1G09577.1	AT1G09577	-	ncRNA	ncRNA
peak_246	1	28460928	28461615	promoter-TSS (AT1G75810.1)	promoter-TSS (AT1G75810.1)	-173	AT1G75810.1	AT1G75810	T4O12.4|T4O12_4	transmembrane protein	protein-coding
peak_247	1	28459673	28460598	intron (AT1G75800.1, intron 2 of 2)	intron (AT1G75800.1, intron 2 of 2)	-1309	AT1G75810.1	AT1G75810	T4O12.4|T4O12_4	transmembrane protein	protein-coding
[truncated: 8,211 more rows]
